# Supplementary material for: Genomic variation in tomato, from wild ancestors to contemporary breeding accessions
Source: BMC Genomics. 2015 Apr 1;16(1):257. doi: 10.1186/s12864-015-1444-1 (PMC4404671; doi:10.1186/s12864-015-1444-1)
Supplement: Additional file 1: Table S1. — Sample list, passport data and genotyping data for fruit shape and weight (SUN, LC, OVATE, FAS, FW2.2 and FW3.2). A, wild allele; B, derived allele and A/B, heterozygous. [file 12864_2015_1444_MOESM1_ESM.csv]

Sample	Accession	Original Bank	Genotyping Institution	species	group1	group2	Passport Species	Passport Classification	Country	Geographic_Region	Latitude	Longitude	lc	fw22	fw32	fw113	fas	ovate	sun	sun_dup
8697	8697	OSU	OSU	SLL	SLL_processing_1	SLL_processing_1_2	SLL	SLL_processing
8698	8698	OSU	OSU	SLL	SLL_processing_1	SLL_processing_1_1	SLL	SLL_processing
8699	8699	OSU	OSU	SLL	SLL_processing_1	SLL_processing_1_1	SLL	SLL_processing
8700	8700	OSU	OSU	SLL	SLL_processing_1	SLL_processing_1_2	SLL	SLL_processing
8701	8701	OSU	OSU	SLL	SLL_processing_1	SLL_processing_1_2	SLL	SLL_processing
8805	8805	OSU	OSU	SLL	SLL_processing_1	SLL_processing_1_1	SLL	SLL_processing
8806	8806	OSU	OSU	SLL	SLL_processing_1	SLL_processing_1_1	SLL	SLL_processing
8810	8810	OSU	OSU	SLL	SLL_processing_1	SLL_processing_1_1	SLL	SLL_processing
8813	8813	OSU	OSU	SLL	SLL_processing_1	SLL_processing_1_1	SLL	SLL_processing
8815	8815	OSU	OSU	SLL	SLL_processing_1	SLL_processing_1_1	SLL	SLL_processing
8821	8821	OSU	OSU	SLL	SLL_processing_1	SLL_processing_1_1	SLL	SLL_processing
8822	8822	OSU	OSU	SLL	SLL_processing_1	SLL_processing_1_1	SLL	SLL_processing
8825	8825	OSU	OSU	SLL	SLL_processing_1	SLL_processing_1_1	SLL	SLL_processing
8827	8827	OSU	OSU	SLL	SLL_processing_1	SLL_processing_1_1	SLL	SLL_processing
8829	8829	OSU	OSU	SLL	SLL_processing_1	SLL_processing_1_1	SLL	SLL_processing
8832	8832	OSU	OSU	SLL	SLL_processing_1	SLL_processing_1_1	SLL	SLL_processing
8838	8838	OSU	OSU	SLL	SLL_processing_1	SLL_processing_1_1	SLL	SLL_processing
8843	8843	OSU	OSU	SLL	SLL_processing_1	SLL_processing_1_1	SLL	SLL_processing
8846	8846	OSU	OSU	SLL	SLL_processing_1	SLL_processing_1_1	SLL	SLL_processing
8850	8850	OSU	OSU	SLL	SLL_processing_1	SLL_processing_1_1	SLL	SLL_processing
8851	8851	OSU	OSU	SLL	SLL_processing_1	SLL_processing_1_1	SLL	SLL_processing
8853	8853	OSU	OSU	SLL	SLL_processing_1	SLL_processing_1_1	SLL	SLL_processing
071733-1	071733-1	Cornell	OSU	mixture	mixture	mixture	SLL	SLL_fresh	USA	North America			A	B	B	B	B	A		A
071820-2	071820-2	Cornell	OSU	mixture	mixture	mixture	SLL	SLL_fresh	USA	North America			A	B	B	B				A
091004-15	091004-15	Cornell	OSU	mixture	mixture	mixture	SLL	SLL_fresh	USA	North America
091109-3	091109-3	Cornell	OSU	SLL	SLL_fresh	SLL_fresh_2	SLL	SLL_fresh_NY	USA	NY			A	B	B	B		A		A
091119-2	091119-2	Cornell	OSU	SLL	SLL_fresh	SLL_fresh_2	SLL	SLL_fresh_NY	USA	NY			B	B		B		A		A
091120-2	091120-2	Cornell	OSU	SLL	SLL_fresh	SLL_fresh_2	SLL	SLL_fresh_NY	USA	NY			B	B	B	B	A	A		A
091120-7	091120-7	Cornell	OSU	SLL	SLL_fresh	SLL_fresh_2	SLL	SLL_fresh_NY	USA	NY			B	B	B	B	B			A
091135-1	091135-1	Cornell	OSU	mixture	mixture	mixture	SLL	SLL_fresh	USA	North America
091144-1	091144-1	Cornell	OSU	SLL	SLL_fresh	SLL_fresh_2	SLL	SLL_fresh_NY	USA	NY			B	B	B	B	B	A		A
091153-1	091153-1	Cornell	OSU	SLL	SLL_1	SLL_1	SLL	SLL_fresh	USA	North America			A	B	B	B		A
091166-3	091166-3	Cornell	OSU	SLL	SLL_1	SLL_1	SLL	SLL_fresh	USA	North America			A	B	B	B
1091-Chonto_21	PI 505317	USDA	OSU	SLL	SLL_fresh	SLL_vintage/fresh	SLL	SLL_vintage	Colombia	Colombia	3,3258333333	-76,2352777778	A	B	B	B	A	A		A
2K1-1439	2K1-1439	OSU	OSU	SLL	SLL_processing_1	SLL_processing_1_2	SLL	SLL_processing_OH	USA	OH			A	B	B	B	A	A		A
2K1-2019	2K1-2019	OSU	OSU	SLL	SLL_processing_1	SLL_processing_1_2	SLL	SLL_processing_OH	USA	OH			A	B	B	B	A	A		A
2K1-2029	2K1-2029	OSU	OSU	SLL	SLL_processing_1	SLL_processing_1_2	SLL	SLL_processing_OH	USA	OH			A	B	B	B	A	A		A
2K1-2054	2K1-2054	OSU	OSU	SLL	SLL_processing_1	SLL_processing_1_2	SLL	SLL_processing_OH	USA	OH			A	B	B	B	A	A		A
2K10-6626	2K10-6626	OSU	OSU	SLL	SLL_processing_1	SLL_processing_1_2	SLL	SLL_vintage
2K8-7663	2K8-7663	OSU	OSU	SLL	SLL_processing_1	SLL_processing_1_2	SLL	SLL_vintage
88003-62	88003-62	Cornell	OSU	mixture	mixture	mixture	SLC	SLC_cultivated_cherry	USA	North America			A	B	B	B	A	A
88003-81	88003-81	Cornell	OSU	mixture	mixture	mixture	SLC	SLC_cultivated_cherry	USA	North America			A	B	B	B	B
A-1770	PI 452026	USDA	OSU	SLL	SLL_processing_1	SLL_processing_1_1	SLL	SLL_Mesoamerica	Mexico	Mesoamerica	20,6411111111	-105,2325	A	B	B	B	A	B		A
A-1771	PI 452027	USDA	OSU	SLL	SLL_vintage	SLL_Mesoamerica	SLL	SLL_Mesoamerica	Mexico	Mesoamerica	20,6411111111	-105,2325	B	B	A/B	B	A	A		A
Abel	PI 121662	USDA	OSU	SLL	SLL_vintage	SLL_vintage_1	SLL	SLL_vintage	Canada	North America	51,0069444444	-86,0027777778	B	B	B	B	B	A		A
Ailsa_Craig	LA2838A	TGRC	OSU	SLL	SLL_vintage	SLL_early_breed	SLL	SLL_early_breed	United Kingdom	Europe			A	B	B	B	A	A		A
Aker's_West_Virginia	Aker's West Virginia	OSU	OSU	SLL	SLL_fresh	SLL_vintage/fresh	SLL	SLL_vintage					B	B	B	B	B	A		A
Amish_Paste	Amish Paste	OSU	OSU	SLL	SLL_vintage	SLL_vintage_1	SLL	SLL_vintage	USA	North America			B	B	B	B		A		B
Anastasia_F1	Anastasia F1	Commercial	COMAV	SLL	SLL_1	SLL_1	SLL	SLL_hybrid
ANL38_1	BGV00937	COMAV	COMAV	SLL	SLL_vintage	SLL_vintage_1	SLL	SLL_vintage	Spain	Europe	36,0416666667	-5,425	A/B		B	B	B	A	A	A
ARG77	BGV015094	COMAV	COMAV	SLL	SLL_fresh	SLL_fresh_1	SLL	SLL	Algeria	Africa	31,6652777778	-2,1672222222	B	B	B	B	A	A	A	A
Beauty	Beauty	OSU	OSU	SLL	SLL_vintage	SLL_vintage_1	SLL	SLL_vintage	USA	North America			B	B	B	B	A	A		A
BGV000250	BGV000250	COMAV	COMAV	SLC	SLC_Peru	SLC_Peru_2	SLC	SLC_Africa	Angola	Africa	-14,075	21,4583333333	A/B	B	B	A	A	A	A	A
BGV000931	BGV000931	COMAV	COMAV	SLL	SLL_fresh	SLL_vintage/fresh	SLL	SLL_vintage	Spain	Europe	36,3416666667	-5,2583333333	B	B	B	B	A	A	A	A
BGV000932	BGV000932	COMAV	COMAV	SLL	SLL_vintage	SLL_vintage_1	SLL	SLL_vintage	Spain	Europe	36,675	-5,4416666667	B	B	A/B	B	B	A
BGV000933	BGV000933	COMAV	COMAV	SLL	SLL_vintage	SLL_vintage_1	SLL	SLL_vintage	Spain	Europe	36,675	-5,4416666667	B	B	A	B	B	A	A/B	A
BGV000938	BGV000938	COMAV	COMAV	SLL	SLL_vintage	SLL_vintage_1	SLL	SLL_vintage	Spain	Europe	36,0416666667	-5,425	B	A	B	B	A	A
BGV000943	BGV000943	COMAV	COMAV	SLL	SLL_fresh	SLL_vintage/fresh	SLL	SLL_vintage	Spain	Europe	36,625	-6,275	B	A	B		A	A	A	A
BGV003032	BGV003032	COMAV	COMAV	SLL	SLL_vintage	SLL_vintage_1	SLL	SLL_vintage	Spain	Europe	28,8083333333	-17,775	B	B	B	B		A	A	A
BGV003034	BGV003034	COMAV	COMAV	SLL	SLL_fresh	SLL_vintage/fresh	SLL	SLL_vintage	Spain	Europe	28,8083333333	-17,775	B	B	B	B	A	A	A	A
BGV003036	BGV003036	COMAV	COMAV	SLL	SLL_fresh	SLL_vintage/fresh	SLL	SLL	Spain	Europe	28,675	-17,775	A	B	B	B		A	C	B
BGV003040	BGV003040	COMAV	COMAV	SLL	SLL_fresh	SLL_fresh_1	SLL	SLL	Spain	Europe	28,6416666667	-17,9083333333	B	A		B	A	A	A	A
BGV003048	BGV003048	COMAV	COMAV	SLL	SLL_vintage	SLL_vintage_1	SLL	SLL_vintage	Spain	Europe	28,825	-17,875	B	B	B	B	A	A	A	A
BGV003058	BGV003058	COMAV	COMAV	SLC	SLC_non_Andean	SLC_world	SLC	SLC_Africa	Spain	Africa	27,8083333333	-17,8916666667	A	B	A	A	A	A	A	A
BGV003075	BGV003075	COMAV	COMAV	SLL	SLL_vintage	SLL_vintage_1	SLL	SLL_vintage	Spain	Europe	28,725	-17,7416666667	B	B	A/B			A	A	A
BGV003109	BGV003109	COMAV	COMAV	SLC	SLC_non_Andean	SLC_world	SLC	SLC_Africa	Spain	Africa	28,1677777778	-17,2005555556	B	B	A	A	A	A	A	A
BGV003115	BGV003115	COMAV	COMAV	SLC	SLC_non_Andean	SLC_world	SLC	SLC_Africa	Spain	Africa	28,1788888889	-17,1836111111	B	B	A	A	A	A	A	A
BGV003120	BGV003120	COMAV	COMAV	SLC	SLC_non_Andean	SLC_world	SLC	SLC_Africa	Spain	Africa	28,1972222222	-17,2563888889	A	B	A	A	A	A	A	A
BGV003125	BGV003125	COMAV	COMAV	SLC	SLC_non_Andean	SLC_world	SLC	SLC_Africa	Spain	Africa	28,1616666667	-17,3277777778	A	B	A	A	A	A	A	A
BGV003139	BGV003139	COMAV	COMAV	SLC	SLC_non_Andean	SLC_world	SLC	SLC_Africa	Spain	Africa	28,0652777778	-17,2155555556	A	B	A	A	A	A	A	A
BGV003887	BGV003887	COMAV	COMAV	SLL	SLL_vintage	SLL_vintage_1	SLL	SLL_vintage
BGV004573	BGV004573	COMAV	COMAV	SLL	SLL_fresh	SLL_vintage/fresh	SLL	SLL	Cuba	Mesoamerica	23,1166666667	-82,4	B	B	B	B	A	A
BGV004575	BGV004575	COMAV	COMAV	SLL	SLL_processing_1	SLL_processing_1_2	SLL	SLL	Guatemala	Mesoamerica	14,9452777778	-91,1108333333	A	B	B	B	A	A	A	A
BGV004577	BGV004577	COMAV	COMAV	SLL	SLL_processing_1	SLL_processing_1_1	SLL	SLL	Guatemala	Mesoamerica	14,9455555556	-91,1111111111	A	B	B	B	A	A	A/B	A
BGV004580	BGV004580	COMAV	COMAV	SLL	SLL_processing_1	SLL_processing_1_1	SLL	SLL	Guatemala	Mesoamerica	14,6583333333	-90,825	A	B	B	B	A	A	A	A
BGV004582	BGV004582	COMAV	COMAV	SLL	SLL_fresh	SLL_vintage/fresh	SLL	SLL	Guatemala	Mesoamerica	14,5583333333	-90,7416666667	A/B	B	B	B	A	A	A	A
BGV004583	BGV004583	COMAV	COMAV	SLL	SLL_processing_1	SLL_processing_1_1	SLL	SLL	Guatemala	Mesoamerica	14,5583333333	-90,7416666667	A	B	B	B	A	A	A	A
BGV004588	BGV004588	COMAV	COMAV	SLL	SLL_vintage	SLL_Mesoamerica	SLL	SLL_Mesoamerica	Guatemala	Mesoamerica	14,7916666667	-90,2083333333	B	B	B	B	A	A	A	A
BGV004628	BGV004628	COMAV	COMAV	SLL	SLL_vintage	SLL_vintage_1	SLL	SLL_vintage	USA	North America	41,3083333333	-72,6916666667	B	B	B	B	B	A	A	A
BGV004652	BGV004652	COMAV	COMAV	SLL	SLL_fresh	SLL_vintage/fresh	SLL	SLL_vintage	USA	North America	41,3083333333	-72,6916666667	B	B	B	B	A	A	B	A
BGV004656	BGV004656	COMAV	COMAV	SLL	SLL_fresh	SLL_vintage/fresh	SLL	SLL_vintage	USA	North America	41,3083333333	-72,6916666667	B		B	B	A	A	A	A
BGV004664	BGV004664	COMAV	COMAV	SLL	SLL_fresh	SLL_vintage/fresh	SLL	SLL_vintage	USA	North America	41,3083333333	-72,6916666667	B	B	B	B	A	A	A	A
BGV004667	BGV004667	COMAV	COMAV	SLL	SLL_vintage	SLL_vintage_1	SLL	SLL_vintage	USA	North America	41,3083333333	-72,6916666667	B	B	B	B	B	A	A	A
BGV004672	BGV004672	COMAV	COMAV	SLL	SLL_vintage	SLL_vintage_1	SLL	SLL_vintage	USA	North America	41,3083333333	-72,6916666667	B	B	B	B	A	A	A/B	A
BGV005416	BGV005416	COMAV	COMAV	SLL	SLL_fresh	SLL_vintage/fresh	SLL	SLL_vintage	Spain	Europe	39,7583333333	-1,0083333333	B	B		B	B	A	A	A
BGV005436	BGV005436	COMAV	COMAV	SLL	SLL_vintage	SLL_vintage_1	SLL	SLL_vintage	Spain	Europe	38,075	-1,0083333333	A	B	B	B	A	B	A	A
BGV005495	BGV005495	COMAV	COMAV	SLL	SLL_vintage	SLL_vintage_1	SLL	SLL_vintage	Spain	Europe	40,2083333333	-0,4583333333	B	B	B	B	A	A
BGV005628	BGV005628	COMAV	COMAV	SLL	SLL_vintage	SLL_vintage_1	SLL	SLL_vintage	Spain	Europe	38,4083333333	-0,425	A	B	B	B	B	A	A	A
BGV005655	BGV005655	COMAV	COMAV	SLL	SLL_vintage	SLL_vintage_1	SLL	SLL_vintage	Spain	Europe			B	B	B	B	B	A
BGV005860	BGV005860	COMAV	COMAV	SLL	SLL_fresh	SLL_fresh_1	SLL	SLL	Ecuador	Ecuador_M3	-4,2416666667	-79,225	B		B		A	A	A	A
BGV005873	BGV005873	COMAV	COMAV	SLL	SLL_fresh	SLL_fresh_1	SLL	SLL	Ecuador	Ecuador_M3	-4,1083333333	-79,3083333333	B	B	B	B		A
BGV005895	BGV005895	COMAV	COMAV	SLC	SLC_non_Andean	SLC_world	SLC	SLC_Ecuador_I3	Ecuador	Ecuador_I3	-4,0416666667	-78,8916666667	A	B	B	A	A	A	A	A
BGV005912	BGV005912	COMAV	COMAV	SLC	SLC_Ecuador	SLC_Ecuador_3	SLC	SLC	Ecuador	Ecuador_I3	-3,8416666667	-78,7583333333	B	B	B	A	A	A	A	A
BGV006084	BGV006084	COMAV	COMAV	SLL	SLL_fresh	SLL_fresh_1	SLL	SLL	Ecuador	Ecuador_M3	-3,935	-79,3119444444	B	A		B	A	A	A	A
BGV006087	BGV006087	COMAV	COMAV	SLL	SLL_fresh	SLL_vintage/fresh	SLL	SLL	Ecuador	Ecuador_M3	-3,9180555556	-79,3155555556	B	B	B	B	A	A	A	A
BGV006129	BGV006129	COMAV	COMAV	SP	SP_Montane	SP_Montane_2	SP	SP_Ecuador_M3	Ecuador	Ecuador_M3	-3,9519444444	-79,4355555556	A	A	A	A	A	A	A	A
BGV006187	BGV006187	COMAV	COMAV	SP	SP_Montane	SP_Montane_1	SP	SP_Ecuador_M2	Ecuador	Ecuador_M2	-3,3122222222	-79,6286111111	A			A	A	A
BGV006225	BGV006225	COMAV	COMAV	SLC	SLC_Ecuador	SLC_Ecuador_2	SLC	SLC	Ecuador	Ecuador_I3	-3,3986111111	-78,5813888889		A	A	A	A	A	A	A
BGV006233	BGV006233	COMAV	COMAV	SLC	SLC_Ecuador	SLC_Ecuador_2	SLC	SLC	Ecuador	Ecuador_I2	-2,6125	-78,2225	A	A	A	A	A	A	A	A
BGV006274	BGV006274	COMAV	COMAV	mixture	mixture	mixture	SLL	SLL_vintage	Ecuador	Ecuador_M3	-4,0397222222	-79,7886111111	B	A	A		A	A	A	A
BGV006277	BGV006277	COMAV	COMAV	mixture	mixture	mixture	SLL	SLL_vintage	Ecuador	Ecuador_M3	-4,0397222222	-79,7886111111	A	B	B	A	A	A	A	A
BGV006327	BGV006327	COMAV	COMAV	SP	SP_Peru	SP_Peru_2	SP	SP_Peru_C1	Peru	Peru_C1	-4,8922222222	-80,3752777778		A	A	A	A	A	B	A
BGV006328	BGV006328	COMAV	COMAV	SP	SP_Peru	SP_Peru_2	SP	SP_Peru_C1	Peru	Peru_C1	-4,9338888889	-80,5394444444	A	A	A	A	A	A
BGV006331	BGV006331	COMAV	COMAV	SP	SP_Peru	SP_Peru_2	SP	SP_Peru_C1	Peru	Peru_C1	-5,2872222222	-79,9580555556		A		A	A	A	B	A
BGV006333	BGV006333	COMAV	COMAV	SP	SP_Peru	SP_Peru_2	SP	SP_Peru_C1	Peru	Peru_C1	-5,1869444444	-80,6258333333	A	A	A		A	A	B	A
BGV006336	BGV006336	COMAV	COMAV	SP	SP_Peru	SP_Peru_2	SP	SP_Peru_C1	Peru	Peru_C1	-5,3294444444	-79,9183333333	A	A	A	A	A	A	B	A
BGV006341	BGV006341	COMAV	COMAV	SP	SP_Peru	SP_Peru_2	SP	SP_Peru_C1	Peru	Peru_C1	-5,2816666667	-80,6841666667	A	A	A	A	A	A	A	A
BGV006343	BGV006343	COMAV	COMAV	SP	SP_Peru	SP_Peru_2	SP	SP_Peru_C1	Peru	Peru_C1	-5,3222222222	-80,7136111111		A	A	A	A	A	B	A
BGV006344	BGV006344	COMAV	COMAV	SP	SP_Peru	SP_Peru_2	SP	SP_Peru_C1	Peru	Peru_C1	-5,4341666667	-80,7597222222			A		A	A	B	A
BGV006345	BGV006345	COMAV	COMAV	SP	SP_Peru	SP_Peru_2	SP	SP_Peru_C1	Peru	Peru_C1	-5,5311111111	-80,8202777778	A	A	A	A	A	A	B	A
BGV006347	BGV006347	COMAV	COMAV	SP	SP_Peru	SP_Peru_2	SP	SP_Peru_C1	Peru	Peru_C1	-5,2783333333	-80,1058333333	A	A	A		A	A
BGV006360	BGV006360	COMAV	COMAV	SP	SP_Peru	SP_Peru_3	SP	SP_Peru_C2	Peru	Peru_C2	-5,9244444444	-79,7747222222	A	A	A	A	A	A	B	A
BGV006369	BGV006369	COMAV	COMAV	SP	SP_Peru	SP_Peru_1	SP	SP_Peru_C1	Peru	Peru_C1	-4,8602777778	-80,7852777778	A	A	A	A	A	A	B	A
BGV006370	BGV006370	COMAV	COMAV	SP	SP_Peru	SP_Peru_1	SP	SP_Peru_C1	Peru	Peru_C1	-4,8502777778	-80,8491666667	A	A	A	A	A	A	B	A
BGV006452	BGV006452	COMAV	COMAV	SP	SP_Peru	SP_Peru_4	SP	SP_Peru_C1	Peru	Peru_C1	-5,1441666667	-80,2788888889	A	A	A		A	A	A	A
BGV006457	BGV006457	COMAV	COMAV	SP	SP_Peru	SP_Peru_2	SP	SP_Peru_C1	Peru	Peru_C1	-5,1719444444	-80,1386111111	A	A	A	A	A	A
BGV006468	BGV006468	COMAV	COMAV	SP	SP_Peru	SP_Peru_3	SP	SP_Peru_C2	Peru	Peru_C2	-5,9944444444	-79,705	A	A	A	A	A	A	B	A
BGV006476	BGV006476	COMAV	COMAV	SP	SP_Peru	SP_Peru_3	SP	SP_Peru_C2	Peru	Peru_C2	-6,0138888889	-79,6780555556	A	A	A	A	A	A	B	A
BGV006478	BGV006478	COMAV	COMAV	SP	SP_Peru	SP_Peru_3	SP	SP_Peru_C2	Peru	Peru_C2	-6,0347222222	-79,6769444444		A	A	A	A	A	B	A
BGV006484	BGV006484	COMAV	COMAV	SP	SP_Peru	SP_Peru_3	SP	SP_Peru_C2	Peru	Peru_C2	-6,16	-79,7005555556	A	A		A	A	A	B	A
BGV006492	BGV006492	COMAV	COMAV	SP	SP_Peru	SP_Peru_4	SP	SP_Peru_C3	Peru	Peru_C3	-7,1966666667	-79,4283333333	A		A	A	A	A	B	A
BGV006504	BGV006504	COMAV	COMAV	SP	SP_Peru	SP_Peru_4	SP	SP_Peru_C3	Peru	Peru_C3	-7,3197222222	-79,3702777778	A	A	A	A	A	A	B	A
BGV006507	BGV006507	COMAV	COMAV	SP	SP_Peru	SP_Peru_4	SP	SP_Peru_C3	Peru	Peru_C3	-7,2583333333	-79,2416666667		A	A	A	A	A	B	A
BGV006514	BGV006514	COMAV	COMAV	SP	SP_Peru	SP_Peru_4	SP	SP_Peru_C3	Peru	Peru_C3	-7,225	-78,975	A	A	A	A	A	A	A	A
BGV006639	BGV006639	COMAV	COMAV	SP	SP_Peru	SP_Peru_2	SP	SP_Peru_C1	Peru	Peru_C1	-5,1422222222	-80,1730555556	A	A	A	A	A	A	B	A
BGV006640	BGV006640	COMAV	COMAV	SP	SP_Peru	SP_Peru_2	SP	SP_Peru_C1	Peru	Peru_C1	-4,9191666667	-80,6352777778	A	A	A	A	A	A	A	A
BGV006642	BGV006642	COMAV	COMAV	SP	SP_Peru	SP_Peru_2	SP	SP_Peru_C1	Peru	Peru_C1	-4,8872222222	-80,4605555556	A		A	A	A	A
BGV006690	BGV006690	COMAV	COMAV	SP	SP_Montane	SP_Montane_2	SP	SP_Ecuador_M3	Ecuador	Ecuador_M3	-4,1436111111	-79,8472222222	A		A	A	A	A	A	A
BGV006691	BGV006691	COMAV	COMAV	SP	SP_Montane	SP_Montane_2	SP	SP_Ecuador_M3	Ecuador	Ecuador_M3	-4,0436111111	-79,6886111111	A	A	A	A	A	A	A	A
BGV006692	BGV006692	COMAV	COMAV	SLL	SLL_fresh	SLL_fresh_1	SLL	SLL	Ecuador	Ecuador_M3	-3,9916666667	-79,2083333333	B	B	B			A	A	A
BGV006712	BGV006712	COMAV	COMAV	SP	SP_Montane	SP_Montane_2	SP	SP_Ecuador_M3	Ecuador	Ecuador_M3	-3,3052777778	-79,3519444444	A	A	A	A	A	A	A	A
BGV006753	BGV006753	COMAV	COMAV	SLC	SLC_Ecuador	SLC_Ecuador_1	SLC	SLC_Ecuador_I1	Ecuador	Ecuador_I1	-0,9116666667	-77,8072222222	B		A	A	A	A	A	A
BGV006756	BGV006756	COMAV	COMAV	SLC	SLC_mixture	SLC_mixture	SLC	SLC_Ecuador_I1	Ecuador	Ecuador_I1	-0,9072222222	-77,8036111111						A	A	A
BGV006767	BGV006767	COMAV	COMAV	SLC	SLC_Ecuador	SLC_Ecuador_1	SLC	SLC_Ecuador_I1	Ecuador	Ecuador_I1	-0,9572222222	-77,8158333333	A/B	A	B	A	A	A
BGV006769	BGV006769	COMAV	COMAV	SLC	SLC_Ecuador	SLC_Ecuador_1	SLC	SLC_Ecuador_I1	Ecuador	Ecuador_I1	-1,0311111111	-77,7861111111	A	A	A		A	A	B	A
BGV006775	BGV006775	COMAV	COMAV	SP	SP_Ecuador	SP_Ecuador_3	SLC	SLC	Ecuador	Ecuador_I1	-1,0361111111	-77,6911111111						A	A	A
BGV006777	BGV006777	COMAV	COMAV	SLC	SLC_Ecuador	SLC_Ecuador_1	SLC	SLC_Ecuador_I1	Ecuador	Ecuador_I1	-1,0361111111	-77,6911111111	B	A	A	A	A	A	B	A
BGV006778	BGV006778	COMAV	COMAV	SP	SP_mixture	SP_mixture	SLC	SLC	Ecuador	Ecuador_I1	-1,0466666667	-77,7952777778
BGV006779	BGV006779	COMAV	COMAV	SLC	SLC_Ecuador	SLC_Ecuador_1	SLC	SLC_Ecuador_I1	Ecuador	Ecuador_I1	-1,0466666667	-77,7952777778						A	B	A
BGV006783	BGV006783	COMAV	COMAV	SLC	SLC_Ecuador	SLC_Ecuador_1	SLC	SLC_Ecuador_I1	Ecuador	Ecuador_I1	-1,0466666667	-77,7952777778						A	B	A
BGV006784	BGV006784	COMAV	COMAV	SLC	SLC_Ecuador	SLC_Ecuador_1	SLC	SLC_Ecuador_I1	Ecuador	Ecuador_I1	-1,0513888889	-77,7969444444						A	B	A
BGV006792	BGV006792	COMAV	COMAV	SLC	SLC_Ecuador	SLC_Ecuador_1	SLC	SLC_Ecuador_I1	Ecuador	Ecuador_I1	-1,0672222222	-77,7891666667	A	A	A	A		A	B	A
BGV006825	BGV006825	COMAV	COMAV	SLC	SLC_Ecuador	SLC_Ecuador_1	SLC	SLC_Ecuador_I1	Ecuador	Ecuador_I1	-1,2377777778	-77,8802777778	B	B	A	A	A	A
BGV006827	BGV006827	COMAV	COMAV	SLC	SLC_Ecuador	SLC_Ecuador_2	SLC	SLC_Ecuador_I1	Ecuador	Ecuador_I1	-1,3136111111	-77,8841666667						A	A	A
BGV006857	BGV006857	COMAV	COMAV	SLC	SLC_Ecuador	SLC_Ecuador_1	SLC	SLC_Ecuador_I2	Ecuador	Ecuador_I2	-1,7125	-77,8461111111	B	B	A	A	A	A	A	A
BGV006859	BGV006859	COMAV	COMAV	SLC	SLC_Ecuador	SLC_Ecuador_2	SLC	SLC_Ecuador_I2	Ecuador	Ecuador_I2	-1,7238888889	-77,8805555556		A	A	A	A	A	A	A
BGV006864	BGV006864	COMAV	COMAV	SLC	SLC_Ecuador	SLC_Ecuador_2	SLC	SLC_Ecuador_I2	Ecuador	Ecuador_I2	-1,8091666667	-77,8291666667						A
BGV006865	BGV006865	COMAV	COMAV	SLC	SLC_Ecuador	SLC_Ecuador_2	SLC	SLC_Ecuador_I2	Ecuador	Ecuador_I2	-1,8091666667	-77,8291666667						A	B	A
BGV006867	BGV006867	COMAV	COMAV	SLC	SLC_Ecuador	SLC_Ecuador_2	SLC	SLC_Ecuador_I2	Ecuador	Ecuador_I2	-1,8505555556	-77,8225						A	A	A
BGV006869	BGV006869	COMAV	COMAV	SLC	SLC_Ecuador	SLC_Ecuador_2	SLC	SLC_Ecuador_I2	Ecuador	Ecuador_I2	-1,8972222222	-77,8013888889	A	A	A	A	A	B
BGV006872	BGV006872	COMAV	COMAV	SLC	SLC_Ecuador	SLC_Ecuador_2	SLC	SLC_Ecuador_I2	Ecuador	Ecuador_I2	-1,9547222222	-77,8680555556	A	A	A	A	A	A	A	A
BGV006875	BGV006875	COMAV	COMAV	SLC	SLC_Ecuador	SLC_Ecuador_2	SLC	SLC_Ecuador_I2	Ecuador	Ecuador_I2	-2,0105555556	-77,9425	A	A	B		A	A	A	A
BGV006877	BGV006877	COMAV	COMAV	SLC	SLC_Peru	SLC_Peru_3	SLC	SLC_Ecuador_I2	Ecuador	Ecuador_I2	-2,0725	-77,9925	B	B	B	A	A	A	A	A
BGV006881	BGV006881	COMAV	COMAV	SLC	SLC_Ecuador	SLC_Ecuador_2	SLC	SLC_Ecuador_I2	Ecuador	Ecuador_I2	-2,3036111111	-78,1188888889						A	A	A
BGV006883	BGV006883	COMAV	COMAV	SLC	SLC_Ecuador	SLC_Ecuador_2	SLC	SLC_Ecuador_I2	Ecuador	Ecuador_I2	-2,3036111111	-78,1188888889	B	A	B	A	A	A	A	A
BGV006896	BGV006896	COMAV	COMAV	SLC	SLC_Ecuador	SLC_Ecuador_2	SLC	SLC_Ecuador_I2	Ecuador	Ecuador_I2	-2,4505555556	-78,1697222222	B	A/B	A	A	A	A
BGV006902	BGV006902	COMAV	COMAV	SLC	SLC_Ecuador	SLC_Ecuador_2	SLC	SLC_Ecuador_I2	Ecuador	Ecuador_I2	-2,5422222222	-78,1666666667						A	B	A
BGV006905	BGV006905	COMAV	COMAV	SLC	SLC_Ecuador	SLC_Ecuador_2	SLC	SLC_Ecuador_I2	Ecuador	Ecuador_I2	-2,6205555556	-78,1986111111		A	A	A	A	A	B	A
BGV006910	BGV006910	COMAV	COMAV	SLC	SLC_Ecuador	SLC_Ecuador_2	SLC	SLC_Ecuador_I2	Ecuador	Ecuador_I2	-2,7516666667	-78,3047222222	A	A	A	A	A	A	B	A
BGV006931	BGV006931	COMAV	COMAV	SLC	SLC_Ecuador	SLC_Ecuador_3	SLC	SLC_Ecuador_I3	Ecuador	Ecuador_I3	-3,6705555556	-78,6122222222	B	B	B	A	A	A	A	A
BGV006932	BGV006932	COMAV	COMAV	SLC	SLC_Ecuador	SLC_Ecuador_3	SLC	SLC_Ecuador_I3	Ecuador	Ecuador_I3	-3,7602777778	-78,7136111111	A	B	A	A	A	A	A	A
BGV006934	BGV006934	COMAV	COMAV	SLC	SLC_Ecuador	SLC_Ecuador_3	SLC	SLC_Ecuador_I3	Ecuador	Ecuador_I3	-3,7883333333	-78,7513888889	B	B	B	A	A	A	A	A
BGV007023	BGV007023	COMAV	COMAV	SLC	SLC_Ecuador	SLC_Ecuador_2	SLC	SLC_Ecuador_I2	Ecuador	Ecuador_I2	-2,3888888889	-78,1697222222	B	A	A	A	A	A	A	A
BGV007095	BGV007095	COMAV	COMAV	SP	SP_Ecuador	SP_Ecuador_1	SP	SP_Ecuador_C1	Ecuador	Ecuador_C1	0,8830555556	-78,5	A	A	A	A	A	A	A	A
BGV007100	BGV007100	COMAV	COMAV	SP	SP_Ecuador	SP_Ecuador_1	SP	SP_Ecuador_C1	Ecuador	Ecuador_C1	1,0630555556	-79,2013888889	A	A	A		A	A	A	A
BGV007109	BGV007109	COMAV	COMAV	SP	SP_Ecuador	SP_Ecuador_1	SP	SP_Ecuador_C1	Ecuador	Ecuador_C1	0,9894444444	-79,5336111111	A	B		A	A	A
BGV007111	BGV007111	COMAV	COMAV	SP	SP_Ecuador	SP_Ecuador_1	SP	SP_Ecuador_C1	Ecuador	Ecuador_C1	0,995	-79,5611111111	A	A	A	A	A	A
BGV007137	BGV007137	COMAV	COMAV	SP	SP_Ecuador	SP_Ecuador_3	SP	SP_Ecuador_C1	Ecuador	Ecuador_C1	-0,2441666667	-79,2777777778	A	A	A	A	A	A	A	A
BGV007145	BGV007145	COMAV	COMAV	SP	SP_Ecuador	SP_Ecuador_1	SP	SP_Ecuador_C1	Ecuador	Ecuador_C1	-0,2219444444	-79,4888888889	A	A	A	A	A	A	A	A
BGV007151	BGV007151	COMAV	COMAV	SP	SP_Ecuador	SP_Ecuador_1	SP	SP_Ecuador_C1	Ecuador	Ecuador_C1	-0,1258333333	-79,5852777778	B	A	A	A	A	A	A	A
BGV007155	BGV007155	COMAV	COMAV	SP	SP_Ecuador	SP_Ecuador_1	SP	SP_Ecuador_C1	Ecuador	Ecuador_C1	-0,0911111111	-79,7580555556	A	A	A	A	A	A	A	A
BGV007161	BGV007161	COMAV	COMAV	SP	SP_Ecuador	SP_Ecuador_1	SP	SP_Ecuador_C1	Ecuador	Ecuador_C1	0,0052777778	-79,8833333333	A	A	A		A	A	A	A
BGV007168	BGV007168	COMAV	COMAV	SP	SP_Ecuador	SP_Ecuador_1	SP	SP_Ecuador_C1	Ecuador	Ecuador_C1	0,0358333333	-79,9505555556	A	A	A	A	A	A	A	A
BGV007208	BGV007208	COMAV	COMAV	SP	SP_Ecuador	SP_Ecuador_2	SP	SP_Ecuador_C2	Ecuador	Ecuador_C2	-0,7133333333	-80,4166666667	A	A	A	A	A	A	A/B	A
BGV007222	BGV007222	COMAV	COMAV	SP	SP_Ecuador	SP_Ecuador_2	SP	SP_Ecuador_C2	Ecuador	Ecuador_C2	-0,8288888889	-80,4944444444	A		A	A	A	A	A	A
BGV007225	BGV007225	COMAV	COMAV	SP	SP_Ecuador	SP_Ecuador_2	SP	SP_Ecuador_C2	Ecuador	Ecuador_C2	-0,86	-80,4694444444	A	A			A	A
BGV007339	BGV007339	COMAV	COMAV	SP	SP_mixture	SP_mixture	SP	SP_Ecuador_M2	Ecuador	Ecuador_M2	-3,3227777778	-79,8322222222	A		A	A	A	A	A	A
BGV007348	BGV007348	COMAV	COMAV	SP	SP_Montane	SP_Montane_1	SP	SP_Ecuador_M2	Ecuador	Ecuador_M2	-3,3213888889	-79,7163888889	A		A	A	A	A	A	A
BGV007355	BGV007355	COMAV	COMAV	SP	SP_Montane	SP_Montane_1	SP	SP_Ecuador_M2	Ecuador	Ecuador_M2	-3,3238888889	-79,6711111111	A	A	A	A	A	A	A	A
BGV007366	BGV007366	COMAV	COMAV	SP	SP_Montane	SP_Montane_1	SP	SP_Ecuador_M2	Ecuador	Ecuador_M2	-3,3283333333	-79,6080555556	A	A	A	A	A	A
BGV007637	BGV007637	COMAV	COMAV	SLL	SLL_vintage	SLL_vintage_1	SLL	SLL_vintage	Bolivia	South America	-19,0752777778	-64,7377777778	B	B	A	A	A	A	A	A
BGV007642	BGV007642	COMAV	COMAV	SLL	SLL_vintage	SLL_vintage_1	SLL	SLL_vintage	Bolivia	South America	-19,2952777778	-64,3727777778	A	B	A	A	A	A
BGV007702	BGV007702	COMAV	COMAV	SLL	SLL_vintage	SLL_vintage_2	SLL	SLL	Bolivia	South America	-18,1811111111	-63,8325	B	B	B	A	A	A	A	A
BGV007791	BGV007791	COMAV	COMAV	SLL	SLL_vintage	SLL_vintage_1	SLL	SLL_vintage	Bolivia	South America	-19,8013888889	-64,0130555556	B	B	A	A	A	A
BGV007854	BGV007854	COMAV	COMAV	SLL	SLL_vintage	SLL_Mesoamerica	SLL	SLL_Mesoamerica	Mexico	Mesoamerica	21,2916666667	-89,2583333333	B	B	A	B	A	A	A	A
BGV007859	BGV007859	COMAV	COMAV	SLC	SLC_non_Andean	SLC_Mesoamerica	SLC	SLC_Mesoamerica	Mexico	Mesoamerica	21,2083333333	-89,075	A	B	A	A	A	A	A	A
BGV007861	BGV007861	COMAV	COMAV	SLL	SLL_fresh	SLL_vintage/fresh	SLL	SLL_Mesoamerica	Mexico	Mesoamerica	21,275	-89,975	A	B	B	B	A	B	A	A
BGV007867	BGV007867	COMAV	COMAV	SLL	SLL_vintage	SLL_Mesoamerica	SLL	SLL_Mesoamerica	Mexico	Mesoamerica	20,875	-89,7416666667	B	B	B	B	A	A	A	A
BGV007869	BGV007869	COMAV	COMAV	SLL	SLL_vintage	SLL_Mesoamerica	SLL	SLL_Mesoamerica	Mexico	Mesoamerica	20,4916666667	-89,7083333333	B	B	A	A/B	A	A	A	A
BGV007885	BGV007885	COMAV	COMAV	SLL	SLL_fresh	SLL_vintage/fresh	SLL	SLL_Mesoamerica	Mexico	Mesoamerica	16,7916666667	-96,675	B	B	B	B	A	B	A	A
BGV007888	BGV007888	COMAV	COMAV	SLC	SLC_1	SLC_1	SLL	SLL	Mexico	Mesoamerica	16,5583333333	-96,725	B	B	B	B	A/B	A	A	A
BGV007892	BGV007892	COMAV	COMAV	SLL	SLL_fresh	SLL_vintage/fresh	SLL	SLL_Mesoamerica	Mexico	Mesoamerica	16,8583333333	-96,7916666667	B	B	B		A	A	A	A
BGV007895	BGV007895	COMAV	COMAV	SLC	SLC_non_Andean	SLC_Mesoamerica	SLC	SLC_Mesoamerica	Mexico	Mesoamerica	20,275	-97,9583333333	B	B	B	B	B	A	A	A
BGV007896	BGV007896	COMAV	COMAV	SLL	SLL_processing_1	SLL_processing_1_1	SLL	SLL_Mesoamerica	Mexico	Mesoamerica	16,9583333333	-96,7583333333	A	B	A	B	A	A	A	A
BGV007898	BGV007898	COMAV	COMAV	SLC	SLC_non_Andean	SLC_Mesoamerica	SLC	SLC_Mesoamerica	Mexico	Mesoamerica	20,1797222222	-97,9383333333	B	B	B	B	B	A	A	A
BGV007900	BGV007900	COMAV	COMAV	SLL	SLL_vintage	SLL_Mesoamerica	SLC	SLC_Mesoamerica	Mexico	Mesoamerica	20,1802777778	-97,9397222222	B	B	A	B		A	A	A
BGV007901	BGV007901	COMAV	COMAV	SLC	SLC_non_Andean	SLC_Mesoamerica	SLC	SLC_Mesoamerica	Mexico	Mesoamerica	20,1916666667	-98,0583333333	A	A	A	A	A	A	A	A
BGV007905	BGV007905	COMAV	COMAV	SLC	SLC_non_Andean	SLC_Mesoamerica	SLC	SLC_Mesoamerica	Mexico	Mesoamerica	20,5416666667	-97,4916666667	B	B	B	B	B	A
BGV007906	BGV007906	COMAV	COMAV	SLC	SLC_non_Andean	SLC_Mesoamerica	SLC	SLC_Mesoamerica	Mexico	Mesoamerica	21,275	-98,375	A	B	A	A	A	A	A	A
BGV007907	BGV007907	COMAV	COMAV	SLC	SLC_non_Andean	SLC_Mesoamerica	SLC	SLC_Mesoamerica	Mexico	Mesoamerica	21,1416666667	-98,425	A	A	A	A	A	A
BGV007912	BGV007912	COMAV	COMAV	SLC	SLC_non_Andean	SLC_Mesoamerica	SLC	SLC_Mesoamerica	Mexico	Mesoamerica	21,1583333333	-98,9083333333	B	A	A	A	A	A	A	A
BGV007913	BGV007913	COMAV	COMAV	SLC	SLC_non_Andean	SLC_Mesoamerica	SLC	SLC_Mesoamerica	Mexico	Mesoamerica	21,1583333333	-98,9083333333	A	B	A	A	A	A	A	A
BGV007918	BGV007918	COMAV	COMAV	SLC	SLC_non_Andean	SLC_Mesoamerica	SLC	SLC_Mesoamerica	Mexico	Mesoamerica	21,2583333333	-99,125	A	A	A	A	A	A	A	A
BGV007923	BGV007923	COMAV	COMAV	SLL	SLL_vintage	SLL_vintage_1	SLL	SLL_Mesoamerica	Mexico	Mesoamerica	16,275	-97,825	A	B	A	B	A	B	A	A
BGV007924	BGV007924	COMAV	COMAV	SLL	SLL_fresh	SLL_vintage/fresh	SLL	SLL_Mesoamerica	Mexico	Mesoamerica	16,325	-97,925	A	B	B	B	A	B	A	A
BGV007927	BGV007927	COMAV	COMAV	SLC	SLC_non_Andean	SLC_Sinaloa	SLC	SLC_Sinaloa	Mexico	Sinaloa	24,725	-107,7916666667	A	A	A	A	A	A
BGV007928	BGV007928	COMAV	COMAV	SLC	SLC_non_Andean	SLC_Sinaloa	SLC	SLC_Sinaloa	Mexico	Sinaloa	25,7583333333	-108,825	A	A	A	A	A	A	A	A
BGV007929	BGV007929	COMAV	COMAV	SLC	SLC_non_Andean	SLC_Sinaloa	SLC	SLC_Sinaloa	Mexico	Sinaloa	25,7083333333	-109,025	A	A	A	A	A	A	A	A
BGV007931	BGV007931	COMAV	COMAV	SLC	SLC_non_Andean	SLC_Sinaloa	SLC	SLC_Sinaloa	Mexico	Sinaloa	26,0583333333	-109,375	A	A	A	A	A	A	A	A
BGV007932	BGV007932	COMAV	COMAV	SLL	SLL_vintage	SLL_Mesoamerica	SLL	SLL_Mesoamerica	Mexico	Mesoamerica	24,8083333333	-107,425	B	B	A	A	B	A
BGV007937	BGV007937	COMAV	COMAV	SLL	SLL_processing_1	SLL_processing_1_1	SLL	SLL_Mesoamerica	Mexico	Mesoamerica	19,7916666667	-88,7583333333	A	A/B	A	B		B	A	A
BGV007939	BGV007939	COMAV	COMAV	SLL	SLL_vintage	SLL_Mesoamerica	SLL	SLL_Mesoamerica	Mexico	Mesoamerica	19,8416666667	-88,725	B				B	A
BGV007942	BGV007942	COMAV	COMAV	SLC	SLC_non_Andean	SLC_Mesoamerica	SLC	SLC_Mesoamerica	Mexico	Mesoamerica	19,525	-90,175	B	B	A	A	A	A	A	A
BGV007947	BGV007947	COMAV	COMAV	SP	SP_Peru	SP_Peru_4	SP	SP_Peru_C3	Peru	Peru_C3	-7,2583333333	-79,125	A	A	A	A	A	A
BGV007979	BGV007979	COMAV	COMAV	SLC	SLC_Peru	SLC_Peru_2	SLC	SLC_Peru_I2	Peru	Peru_I2	-9,2916666667	-75,9916666667	B	B	A	A	A	A
BGV007985	BGV007985	COMAV	COMAV	mixture	mixture	mixture	SLCxSP	SLCxSP	Peru	Peru_I4	-13,425	-73,8083333333	A	B	A	B	A	A
BGV007988	BGV007988	COMAV	COMAV	SLC	SLC_Peru	SLC_Peru_2	SLC	SLC_Peru_I2	Peru	Peru_I2	-9,1416666667	-76,025	B	B	A	A	A	A	A	A
BGV007992	BGV007992	COMAV	COMAV	SLC	SLC_SP_Peru	SLC_SP_Peru	SLC	SLC_Peru_I3	Peru	Peru_I3	-13,0083333333	-72,5416666667	A	A	A	A	A	A	A	A
BGV012618	LA1483	TGRC	COMAV	SLC	SLC_non_Andean	SLC_Asia	SLC	SLC	Saipan	Asia	15,1844444444	145,7416666667	A	B	A	A	A	A	A	A
BGV012625	PI 127805	USDA	COMAV	mixture	mixture	mixture	SLCxSP	SLCxSP	Peru	Peru_I4	-12,8611111111	-72,6930555556	B	A	B	B	A	A	A	A
BGV012626	PI 129062	USDA	COMAV	mixture	mixture	mixture	SLC	SLC_Colombia	Colombia	Colombia	3,6166666667	-76,6666666667	A	A	A	A	A	A
BGV012627	PI 129105	USDA	COMAV	SLC	SLC_non_Andean	SLC_Colombia	SLC	SLC_Colombia	Colombia	Colombia	5,0505555556	-74,1244444444	A	B	A	A	A	A	A	A
BGV012634	BGV012634	COMAV	COMAV	SLC	SLC_non_Andean	SLC_Asia	SLC	SLC	Thailand	Asia	15,9613888889	101,0416666667	A	B	A	A	A	A	A	A
BGV012635	PI 406890	USDA	COMAV	SLC	SLC_non_Andean	SLC_Mesoamerica	SLC	SLC	Honduras	Mesoamerica	14,0416666667	-86,5416666667	A	B	B	A	A	A	A	A
BGV012641	BGV012641	COMAV	COMAV	SLC	SLC_non_Andean	SLC_Asia	SLC	SLC	Laos	Asia	18,7502777778	104,5583333333	A	B	A	A	A	A	A	A
BGV013676	BGV013676	COMAV	COMAV	SLC	SLC_non_Andean	SLC_world	SLC	SLC_Africa	Spain	Africa	27,7558333333	-18,0116666667	B	B	A	A	A	A	A	A
BGV013717	T006	IPK	COMAV	SP	SP_Peru	SP_Peru_9	SP	SP_Peru_C8	Peru	Peru_C8	-14,8255555556	-74,9555555556
BGV013720	T011	IPK	COMAV	SP	SP_Peru	SP_Peru_9	SP	SP_Peru_C8	Peru	Peru_C8	-14,5802777778	-74,8872222222
Black_From_Tula	Black From Tula	OSU	OSU	SLL	SLL_vintage	SLL_vintage_1	SLL	SLL_vintage					B	B	B	B	B	A		A
Black_Plum	Black Plum	OSU	OSU	SLL	SLL_vintage	SLL_vintage_1	SLC	SLC_cultivated_cherry	Russia	Europe			A	B	A	A	A	B		A
Brandywine	Brandywine (Sudduth/Quisenberry)	OSU	OSU	SLL	SLL_vintage	SLL_vintage_1	SLL	SLL_vintage	USA	North America			B	B	B	B	B	A		A
Burbank	Burbank	GLVWG	OSU	SLL	SLL_vintage	SLL_vintage_1	SLL	SLL_vintage					B	B	B	B	A	A		A
Campbell_28	LA3317	TGRC	OSU	SLL	SLL_fresh	SLL_vintage/fresh	SLL	SLL_fresh	USA	North America			B	B	B	B	A	A		A
CATIE10965	CATIE10965	CATIE	COMAV	SLL	SLL_processing_1	SLL_processing_1_1	SLL	SLL_vintage	Costa Rica	Costa Rica	9,9	-83,6833333333	A	B	A	B	A	B	A	A
CATIE11106	CATIE11106	CATIE	COMAV	SLC	SLC_non_Andean	SLC_Mesoamerica	SLC	SLC	Honduras	Mesoamerica	14,3	-88,1666666667	A	B	A	A	A	A
CATIE11746	CATIE11746	CATIE	COMAV	SLC	SLC_non_Andean	SLC_Costa_Rica	SLC	SLC	Costa Rica	Costa Rica	9,3666666667	-83,7		A	A	A	A	A	A	A
CATIE18628	CATIE18628	CATIE	COMAV	SLC	SLC_non_Andean	SLC_Costa_Rica	SLC	SLC	Costa Rica	Costa Rica	9,9	-83,6833333333	B	B	B	B	A	A	A	A
CATIE19247	CATIE19247	CATIE	COMAV	SLC	SLC_non_Andean	SLC_Mesoamerica	SLC	SLC	Costa Rica	Costa Rica	9,9083333333	-83,6916666667	A	A	A	A	A	A	A	A
CATIE20249	CATIE20249	CATIE	COMAV	SLL	SLL_fresh	SLL_vintage/fresh	SLL	SLL	Costa Rica	Costa Rica	9,9916666667	-84,3416666667	B	B	A	B	A	A	A	A
CATIE9073	CATIE9073	CATIE	COMAV	SLC	SLC_non_Andean	SLC_Costa_Rica	SLC	SLC	Salvador	Mesoamerica	13,2833333333	-87,8666666667	A	A	A	A	A	A
cc37-2	VIR933	VIR	OSU	SLL	SLL_vintage	SLL_vintage_1	SLC	SLC_vintage	Uzbekistan	Asia
cc39-2	VIR347	VIR	OSU	SLL	SLL_vintage	SLL_Mesoamerica	SLC	SLC_vintage	Mexico	Mesoamerica			A	B	A	A	A	A		A
cc4	LA2706	TGRC	OSU	SLL	SLL_vintage	SLL_early_breed	SLL	SLL_early_breed	Netherlands
cc7	LA0147	TGRC	OSU	SLL	SLL_vintage	SLL_early_breed	SLL	SLL_Mesoamerica	Honduras	Mesoamerica
cc9	VIR1011	VIR	OSU	SLL	SLL_vintage	SLL_Mesoamerica	SLC	SLC	Guatemala
Cherokee	Cherokee	NCSU	OSU	SLL	SLL_fresh	SLL_fresh_1	SLL	SLL_fresh_NC	USA	NC			B	B	B	B	B	A		A
Cherokee_Purple	Cherokee Purple	OSU	OSU	SLL	SLL_fresh	SLL_vintage/fresh	SLL	SLL_vintage	USA	North America
Chih-mu-tao-se	PI 158760	USDA	OSU	SLL	SLL_vintage	SLL_vintage_1	SLL	SLL_vintage	China	Asia			B	B	B	B	A	A		A
CL145	BGV002168	COMAV	COMAV	SLL	SLL_vintage	SLL_vintage_1	SLL	SLL_vintage	Spain	Europe	41,625	2,575	B	B	B	B		A
CL198	BGV002221	COMAV	COMAV	SLL	SLL_vintage	SLL_vintage_1	SLL	SLL_vintage	Spain	Europe	41,5416666667	2,3916666667	A	B	B		A	A	A	A
CL247	BGV002270	COMAV	COMAV	SLL	SLL_vintage	SLL_vintage_1	SLL	SLL_vintage	Spain	Europe	41,6416666667	1,8583333333	B	B	B	B	B	A	A	A
CL94	BGV002117	COMAV	COMAV	SLL	SLL_vintage	SLL_vintage_1	SLL	SLL_vintage	Spain	Europe	41,7416666667	1,8083333333	B	B	B	B	A	A
Costoluto_Genovese	Costoluto Genovese	OSU	OSU	SLL	SLL_vintage	SLL_vintage_1	SLL	SLL_vintage	Italy	Europe			B	B	B	B	B	A		A
Cotaxtla_I	PI 268107	USDA	OSU	SLL	SLL_vintage	SLL_vintage_1	SLL	SLL_Mesoamerica	Mexico	Mesoamerica			B	B	B	B	A	A		A
CR001	Cervil	INRA	INRA	mixture	mixture	mixture	SLC	SLC_cultivated_cherry
CR002	Levovil	INRA	INRA	SLL	SLL_vintage	SLL_early_breed	SLL	SLL
CR003	Ferum	INRA	INRA	SLL	SLL_1	SLL_1	SLL	SLL					A	B	B		A	A
CR005	Mospomorist	INRA	INRA	mixture	mixture	mixture	SLL	SLL					A	B	B		A	A
CR006	Apeline	INRA	INRA	mixture	mixture	mixture	SLL	SLL					B	B	B		A
CR011	Rodade	INRA	INRA	SLL	SLL_fresh	SLL_fresh_1	SLL	SLL					B	B	B			A
CR017	Philippino nÃáš2	INRA	INRA	SLC	SLC_non_Andean	SLC_Asia	SLL	SLL	Philippines	Asia			B	B	B		B
CR020	San Marzano	INRA	INRA	SLL	SLL_vintage	SLL_vintage_1	SLL	SLL					A	B	A	B	A	B		A
CR021	LA3343	TGRC	INRA	SLL	SLL_1	SLL_1	SLL	SLL					A	B	B		A
CR022	Marmande	INRA	INRA	SLL	SLL_vintage	SLL_vintage_1	SLL	SLL					B	B	B		B	A
CR027	Plovdivska Konserva	INRA	INRA	mixture	mixture	mixture	SLC	SLC_cultivated_cherry					A	B	B			A
CR030	Severianin	INRA	INRA	SLL	SLL_vintage	SLL_vintage_1	SLL	SLL_early_breed					B	B	B	B	A	A		A
CR031	Microtom	INRA	INRA	mixture	mixture	mixture	SLL	SLL					B	B	B		A	A
CR049	Read Pear	INRA	INRA	SLC	SLC_non_Andean	SLC_world	SLC	SLC_cultivated_cherry						B	A		A	B
CR051	Vesuvio	INRA	INRA	SLL	SLL_vintage	SLL_vintage_1	SLC	SLC_cultivated_cherry					A	B	A		A	B
CR052	Sweetie	INRA	INRA	mixture	mixture	mixture	SLC	SLC_cultivated_cherry						A	B			A
CR055	LA2838A	TGRC	INRA	SLL	SLL_vintage	SLL_early_breed	SLL	SLL_early_breed
CR056	Wva700	INRA	INRA	SLC	SLC_non_Andean	SLC_Mesoamerica	SLC	SLC					A	A	A		A	A
CR057	LA1269	TGRC	INRA	SP	SP_Peru	SP_Peru_6	SP	SP	Peru	Peru_C5	-11,475	-77,108333	A	A	A		A
CR058	Wva106	INRA	INRA	SLC	SLC_Wva106	SLC_Wva106	SLC	SLC					B	A	A		A	A
CR060	LA0121	TGRC	INRA	SP	SP_mixture	SP_mixture	SP	SP_Peru_C3	Peru	Peru_C3	-8,18444	-78,99556	A	A	A
CR062	LA1478	TGRC	INRA	SP	SP_Peru	SP_Peru_2	SP	SP_Peru_C1	Peru	Peru_C1	-5,216667	-80,08333	A	A	A		A	A
CR064	66083	INRA	INRA	SLC	SLC_mixture	SLC_mixture	SP	SP
CR065	64316	INRA	INRA	mixture	mixture	mixture	SP	SP					A	A	A		A
CR067	VIR1018	VIR	INRA	mixture	mixture	mixture	SP	SP	Italy	Europe			A	B	A		A	A
CR068	VIR108	VIR	INRA	SP	SP_Peru	SP_non_Andean	SP	SP	USA	North America			A	A	A			A
CR069	VIR2863	VIR	INRA	SP	SP_Peru	SP_Peru_7	SP	SP	Czechoslovakia	Europe				A	A		A	A
CR070	VIR2909	VIR	INRA	SLC	SLC_Peru	SLC_Peru_2	SLC	SLC	Argentina	South America			A	A	A	A	A	B		A
CR071	VIR2920	VIR	INRA	SP	SP_Peru	SP_non_Andean	SP	SP	Argentina	South America			A	A	A		A	A
CR072	VIR2921	VIR	INRA	SP	SP_Peru	SP_non_Andean	SP	SP	Argentina	South America			A	A	A		A	A
CR073	VIR3101	VIR	INRA	mixture	mixture	mixture	SLC	SLC	Czechoslovakia	Europe			A	A	A		A	A
CR074	VIR4053	VIR	INRA	mixture	mixture	mixture	SLC	SLC	Argentina	South America				A	A		A	A
CR075	VIR4156	VIR	INRA	SLL	SLL_vintage	SLL_Mesoamerica	SP	SP	Czechoslovakia	Europe			A	A	A		A	A
CR076	VIR135	VIR	INRA	SLC	SLC_non_Andean	SLC_world	SLC	SLC	Germany	Europe			A	B	A			A
CR077	VIR1565	VIR	INRA	mixture	mixture	mixture	SLC	SLC	Peru	Peru			B	B	A	A	A	A		A
CR078	VIR2759	VIR	INRA	SLL	SLL_vintage	SLL_vintage_2	SLC	SLC	Argentina	South America			B	B	A	B	A	A		A
CR079	VIR933	VIR	INRA	SLL	SLL_vintage	SLL_vintage_1	SLC	SLC	Uzbekistan	Asia			B	B	B		A	A
CR080	VIR914	VIR	INRA	SLC	SLC_non_Andean	SLC_world	SLC	SLC	India	Asia				B	A		A	A
CR081	VIR342	VIR	INRA	SLC	SLC_non_Andean	SLC_Mesoamerica	SLC	SLC	Mexico	Mesoamerica			B		A		A	A
CR082	VIR362	VIR	INRA	SLC	SLC_non_Andean	SLC_world	SLC	SLC	Guatemala	Mesoamerica
CR083	VIR749	VIR	INRA	mixture	mixture	mixture	SLC	SLC	Peru	Peru			B	A	A		A	A
CR084	VIR939	VIR	INRA	SLC	SLC_non_Andean	SLC_world	SLC	SLC	Peru	Peru			B	B	A			A
CR085	VIR996	VIR	INRA	mixture	mixture	mixture	SLC	SLC	Guatemala	Mesoamerica			A	A	A		A	A
CR086	VIR364	VIR	INRA	SLL	SLL_vintage	SLL_Mesoamerica	SLC	SLC	Guatemala	Mesoamerica			B	A	A		A	A
CR087	VIR350	VIR	INRA	SLL	SLL_vintage	SLL_vintage_1	SLC	SLC	Mexico	Mesoamerica			B	B	A		A	A
CR088	VIR697	VIR	INRA	SLC	SLC_mixture	SLC_mixture	SLC	SLC	Tunisia	Africa			B	B	A		A	A
CR089	VIR859	VIR	INRA	SLC	SLC_non_Andean	SLC_world	SLC	SLC	Denmark	Europe			A	B	A		A	A
CR090	VIR2448	VIR	INRA	SLC	SLC_mixture	SLC_mixture	SLC	SLC	Germany	Europe			B	B	A		A	A
CR091	VIR416	VIR	INRA	SLC	SLC_non_Andean	SLC_Mesoamerica	SLC	SLC	Turkey	Europe				B	A		A	A
CR092	VIR2277	VIR	INRA	SLC	SLC_non_Andean	SLC_world	SLC	SLC	Russia	Europe			A		B			A
CR094	VIR1011	VIR	INRA	SLL	SLL_vintage	SLL_Mesoamerica	SLC	SLC	Guatemala	Mesoamerica
CR095	VIR746	VIR	INRA	mixture	mixture	mixture	SLC	SLC	Peru	Peru			B	A	A		A	A
CR096	VIR797	VIR	INRA	SLC	SLC_non_Andean	SLC_world	SLC	SLC	USA	North America			A	B	B		A	A
CR097	VIR347	VIR	INRA	conflicting classification	conflicting classification	conflicting classification	SLC	SLC_Mesoamerica
CR099	VIR744	VIR	INRA	SLC	SLC_Peru	SLC_Peru_2	SLC	SLC	Peru	Peru			B	A	A		A	A
CR100	VIR341	VIR	INRA	SLL	SLL_vintage	SLL_Mesoamerica	SLC	SLC	Cuba	Mesoamerica			B	B	A		A	A
CR103	LA0148	TGRC	INRA	SLC	SLC_non_Andean	SLC_Mesoamerica	SLC	SLC_Mesoamerica	Honduras	Mesoamerica	14,07764	-87,20438	A	A	A		A	A
CR104	LA0292	TGRC	INRA	SLC	SLC_Ecuador	SLC_vintage	SLC	SLC_Galapagos Islands (Inland)	Ecuador	Galapagos Islands (Inland)	-0,639254	-90,343437	A		B		A	A
CR105	LA1025	TGRC	INRA	SLC	SLC_non_Andean	SLC_world	SLC	SLC_Hawaii	USA	Hawaii	21,5	-158,01667		B	A		A
CR107	LA1228	TGRC	INRA	SLC	SLC_Peru	SLC_Peru_3	SLC	SLC_Ecuador_I2	Ecuador	Ecuador_I2	-2,17	-78,03	A	B	A		A	A
CR109	LA1268	TGRC	INRA	mixture	mixture	mixture	SLC	SLC_Peru_C5	Peru	Peru_C5	-11,982778	-76,7675			B		A
CR111	LA1312	TGRC	INRA	SLC	SLC_Peru	SLC_Peru_3	SLC	SLC_Peru_I3	Peru	Peru_I3	-12,616667	-73,78333	B		A		A	A
CR112	LA1314	TGRC	INRA	SLC	SLC_Peru	SLC_Peru_3	SLC	SLC_Peru_I3	Peru	Peru_I3	-12,56	-73,82	B	B		A/B	A	A		A
CR115	LA1338	TGRC	INRA	SLC	SLC_Ecuador	SLC_Ecuador_1	SLC	SLC	Ecuador	Ecuador_I1	-1,466667	-77,983333	A	B	A	A	A	A		A
CR116	LA1385	TGRC	INRA	SLC	SLC_Peru	SLC_Peru_3	SLC	SLC_Peru_I3	Peru	Peru_I3	-13,2333	-70,75			B		A	A
CR119	LA1425	TGRC	INRA	SLC	SLC_non_Andean	SLC_Colombia	SLC	SLC_Colombia	Colombia	Colombia	6,249179	-75,55376
CR120	LA1429	TGRC	INRA	SP	SP_Ecuador	SP_Ecuador_2	SLC	SLC	Ecuador	Ecuador_C2	-0,81667	-80,2333
CR121	LA1453	TGRC	INRA	SLC	SLC_non_Andean	SLC_world	SLC	SLC_Hawaii	USA	Hawaii	21,866667	-159,46667	A	B	A		A	A
CR126	LA0126	TGRC	INRA	SLL	SLL_fresh	SLL_vintage/fresh	SLL	SLL	Ecuador	Ecuador_M1	-0,216667	-78,5	B	B	B		A	A
CR129	LA0147	TGRC	INRA	SLL	SLL_vintage	SLL_early_breed	SLL	SLL_Mesoamerica	Honduras	Mesoamerica	14,078972	-87,198858
CR133	LA0409	TGRC	INRA	mixture	mixture	mixture	SLL	SLL	Ecuador	Ecuador_C3	-2,169968	-79,894066	B	B	B		B	A
CR135	LA0468	TGRC	INRA	SLL	SLL_vintage	SLL_vintage_1	SLL	SLL	Chile	South America	-20,216667	-70,15	B	B	B		B	A
CR136	LA0473	TGRC	INRA	SLC	SLC_Peru	SLC_Peru_3	SLL	SLL	Peru	Peru_C8	-17,9333	-70,2	B	B	A		B	A
CR137	LA0477	TGRC	INRA	mixture	mixture	mixture	SLL	SLL	Peru	Peru_C5	-13,4666	-76,13333
CR138	LA1021	TGRC	INRA	SLL	SLL_vintage	SLL_vintage_1	SLL	SLL	Brazil	South America	-23,619362	-46,92815	A	B	B		A	A
CR139	LA1162	TGRC	INRA	SLC	SLC_non_Andean	SLC_world	SLL	SLL_cultivated_cherry	USA	North America			A	B	A		A	B
CR142	LA1509	TGRC	INRA	SLC	SLC_non_Andean	SLC_Asia	SLC	SLC_Asia	Malaysia	Asia	4,26667	117,9	B	B	A		A
CR144	LA1542	TGRC	INRA	SLC	SLC_non_Andean	SLC_Costa_Rica	SLC	SLC	Costa Rica	Costa Rica	9,907557	-83,681502
CR145	LA1543	TGRC	INRA	SLC	SLC_non_Andean	SLC_world	SLC	SLC_South America	Brazil	South America	-23,624395	-52,38647	A	B	B	A	A	B		A
CR146	LA1620	TGRC	INRA	SLC	SLC_non_Andean	SLC_Mesoamerica	SLC	SLC_South America	Brazil	South America	-12,75	-39,4333	B	B	B	A	A	A		A
CR147	LA1622	TGRC	INRA	SLC	SLC_non_Andean	SLC_world	SLC	SLC_Africa	Zambia	Africa	-15,406024	28,302727
CR148	LA2078	TGRC	INRA	SLC	SLC_Peru	SLC_Peru_2	SLC	SLC	Brazil	South America	-31,114092	-50,908127	B	B		A	A	A		A
CR149	LA2095	TGRC	INRA	SLC	SLC_Ecuador	SLC_vintage	SLC	SLC_Ecuador_M3	Ecuador	Ecuador_M3	-3,935278	-79,646111	B	B	B	A	A	A		A
CR150	LA2131	TGRC	INRA	SLC	SLC_Ecuador	SLC_vintage	SLC	SLC_Ecuador_I3	Ecuador	Ecuador_I3	-3,45444	-78,555278	B	B	A		A	A		A
CR151	LA2137	TGRC	INRA	SLC	SLC_mixture	SLC_mixture	SLC	SLC_Ecuador_I2	Ecuador	Ecuador_I2	-2,6666	-78,2	A	A	A	A	A	A		A
CR152	LA2307	TGRC	INRA	SLC	SLC_Peru	SLC_Peru_2	SLC	SLC_Peru_I2	Peru	Peru_I2	-6,501389	-76,36555	B	B	A	B	A	A		A
CR153	LA2308	TGRC	INRA	SLC	SLC_Peru	SLC_Peru_2	SLC	SLC_Peru_I2	Peru	Peru_I2	-6,733333	-76,33333
CR154	LA2392	TGRC	INRA	SLC	SLC_non_Andean	SLC_Asia	SLC	SLC	Indonesia	Asia	-6,287999	106,874084	A/B	B	A	A	A	A	A	A
CR155	LA2402	TGRC	INRA	SLC	SLC_Peru	SLC_Peru_2	SLC	SLC_South America	Brazil	South America	-27,6	-48,55	B	B	B	A	A	A		A
CR156	LA2619	TGRC	INRA	mixture	mixture	mixture	SLC	SLC_Peru_I3	Peru	Peru_I3	-7,231699	-75,317688	B	A	A	A	A	A		A
CR157	LA2670	TGRC	INRA	conflicting classification	conflicting classification	conflicting classification	SLC	SLC_Peru	Peru	Peru	-14,1	-69,025
CR158	LA2675	TGRC	INRA	SLC	SLC_SP_Peru	SLC_SP_Peru	SLC	SLC_Peru_I3	Peru	Peru_I3	-13,636944	-70,460556
CR161	LA2709	TGRC	INRA	conflicting classification	conflicting classification	conflicting classification	SLC	SLC	India	India
CR163	LA0400	TGRC	INRA	SP	SP_Peru	SP_Peru_2	SP	SP_Peru_C1	Peru	Peru_C1	-5,260833	-79,964167	A	A	A		A	A
CR169	LA1371	TGRC	INRA	SP	SP_Peru	SP_Peru_7	SP	SP_Peru_C6	Peru	Peru_C6	-11,88944	-76,653889
CR173	LA1547	TGRC	INRA	SP	SP_mixture	SP_mixture	SP	SP_Ecuador_M1	Ecuador	Ecuador_M1	0,58333	-77,93333
CR181	LA1602	TGRC	INRA	SP	SP_Peru	SP_Peru_7	SP	SP_Peru_C6	Peru	Peru_C6	-11,783333	-76,98333
CR186	LA1689	TGRC	INRA	SP	SP_Peru	SP_Peru_2	SP	SP_Peru_C1	Peru	Peru_C1	-5,176389	-80,6175
CR199	tomate Richter's	INRA	INRA	SLC	SLC_non_Andean	SLC_Mesoamerica	SLC	SLC_cultivated_cherry					A	A	A		A	A
CR202	CGN18399	INRA	INRA	SLC	SLC_non_Andean	SLC_Costa_Rica	SLC	SLC					A	B	A	A	A	A		A
CR203	LA1589	TGRC	INRA	conflicting classification	conflicting classification	conflicting classification	SP	SLC_Peru	Peru	Peru	-8,39	-78,74
CR205	L, pimpinellifolium atypique	INRA	INRA	mixture	mixture	mixture	SLC	SLC					A	A	A		A	A		A
CR234	Atom	INRA	INRA	mixture	mixture	mixture	SLC	SLC_cultivated_cherry					A	B	B		A	A
CR235	Blondkpchen	INRA	INRA	SLC	SLC_non_Andean	SLC_world	SLC	SLC_cultivated_cherry					A	B	A		A	B
CR236	PI 365923	USDA	INRA	SLC	SLC_Peru	SLC_Peru_3	SLC	SLC_Peru_I3	Peru	Peru_I3	-13,6243	-72,875805	A	B	A	A	A	A		A
CR237	PI 365925	USDA	INRA	SLC	SLC_Peru	SLC_Peru_3	SLC	SLC_Peru_I3	Peru	Peru_I3	-12,891667	-72,75		B	A		A	A
CR238	PI 129088	USDA	INRA	SLC	SLC_non_Andean	SLC_Colombia	SLC	SLC_Colombia	Colombia	Colombia	4,528511	-75,699635	B	B	A	A	A	A		A
CR239	Chello yellow Cherry	INRA	INRA	SLC	SLC_Peru	SLC_Peru_3	SLC	SLC_cultivated_cherry					B	A	B		A	A
CR240	L285	INRA	INRA	mixture	mixture	mixture	SLC	SLC					A	A	B		A	A
CR241	SVS nº1	INRA	INRA	SLC	SLC_non_Andean	SLC_world	SLC	SLC_cultivated_cherry					B	B	A		A	A
CR242	Cerise (-)	INRA	INRA	mixture	mixture	mixture	SLC	SLC_cultivated_cherry						A	B		A
CR243	Yellow Pico	INRA	INRA	SLC	SLC_non_Andean	SLC_world	SLC	SLC_cultivated_cherry					A	B	A		A	B
CR244	Yellow Pear	INRA	INRA	SLC	SLC_non_Andean	SLC_world	SLC	SLC_cultivated_cherry
CR246	Zucker Kleinfruchtige Rote	INRA	INRA	mixture	mixture	mixture	SLC	SLC_cultivated_cherry					A		A		A	A
CR247	Cerise Jaune	INRA	INRA	SLC	SLC_non_Andean	SLC_world	SLC	SLC_cultivated_cherry					A	B	B		A	A
CR248	Cerise Rouge	INRA	INRA	SLC	SLC_non_Andean	SLC_world	SLC	SLC_cultivated_cherry					A	B	B		A	A
CR249	Cherry Gold	INRA	INRA	mixture	mixture	mixture	SLC	SLC_cultivated_cherry					B	B	B		A	A
CR250	LA1221	TGRC	INRA	mixture	mixture	mixture	SLC	SLC_cultivated_cherry					A	B	A		A	A
CR252	Droplet	INRA	INRA	mixture	mixture	mixture	SLC	SLC_cultivated_cherry					A	B	A		A	B
CR253	Monplaisir	INRA	INRA	mixture	mixture	mixture	SLC	SLC_cultivated_cherry					A	B	B		A	A
CR254	Farthest North	INRA	INRA	mixture	mixture	mixture	SLC	SLC_cultivated_cherry					A		A		A/B	A
CR255	Florida Petite	INRA	INRA	mixture	mixture	mixture	SLC	SLC_cultivated_cherry					B	B	B		A	A
CR256	Minibel	INRA	INRA	mixture	mixture	mixture	SLC	SLC_cultivated_cherry					B	B	A		A	A
CR257	NC2C	INRA	INRA	mixture	mixture	mixture	SLL	SLL
CR258	Ohmiya Suncherry	INRA	INRA	mixture	mixture	mixture	SLC	SLC_cultivated_cherry					A	A	B		A	A
CR259	Oregon Cherry	INRA	INRA	mixture	mixture	mixture	SLC	SLC_cultivated_cherry					A	A	A		A	A
CR260	Osu 4014-4	INRA	INRA	SLC	SLC_1	SLC_1	SLC	SLC							B		A	A
CR261	Parteno (Italie)	INRA	INRA	mixture	mixture	mixture	SLC	SLC						B	B		A
CR262	Prachtlow	INRA	INRA	SLC	SLC_non_Andean	SLC_world	SLC	SLC_cultivated_cherry						B	A		A	A
CR263	Red Cherry Small	INRA	INRA	SLC	SLC_non_Andean	SLC_world	SLC	SLC_cultivated_cherry					A	B	A		A	A
CR264	Red Plum	INRA	INRA	SLC	SLC_non_Andean	SLC_world	SLC	SLC_cultivated_cherry					A	B	A		A	B
CR265	Red robin	INRA	INRA	mixture	mixture	mixture	SLC	SLC_cultivated_cherry					B	B	B		A
CR266	Sub arctic Cherry	INRA	INRA	mixture	mixture	mixture	SLC	SLC_cultivated_cherry					A	A	A		A	A
CR267	TiNYtim	INRA	INRA	mixture	mixture	mixture	SLC	SLC_cultivated_cherry					B	B	B		A	A
CR268	Willamette Cherry	INRA	INRA	mixture	mixture	mixture	SLC	SLC_cultivated_cherry					A	A	B		A	A
CR269	Yellow Plum	INRA	INRA	SLC	SLC_non_Andean	SLC_world	SLC	SLC_cultivated_cherry					A	B	A	A	A			A
CR270	Monita	INRA	INRA	SLL	SLL_vintage	SLL_early_breed	SLL	SLL					B	B	B		A	A
CR271	Celsior	INRA	INRA	SLC	SLC_non_Andean	SLC_world	SLC	SLC_cultivated_cherry					A	B	A		A	B
CR272	Peruvianum	INRA	INRA	SLL	SLL_vintage	SLL_vintage_1	SLL	SLL					B	B	B		A	A
CR273	Orange Cocktail	INRA	INRA	mixture	mixture	mixture	SLL	SLL
CR274	Marpha nº2	INRA	INRA	SLC	SLC_non_Andean	SLC_Asia	SLC	SLC					B	B	A		A	A
CR275	Cerise Ildi	INRA	INRA	SLC	SLC_non_Andean	SLC_world	SLC	SLC_cultivated_cherry					A	B	B		A	B
CR276	Banjul 2	INRA	INRA	SLC	SLC_non_Andean	SLC_world	SLC	SLC_cultivated_cherry					B	B	A		A	A
CR277	Mirabella	INRA	INRA	SLC	SLC_non_Andean	SLC_world	SLC	SLC_cultivated_cherry					A	B	A		A	B
CR278	Uovetto di Grossetto	INRA	INRA	SLC	SLC_non_Andean	SLC_world	SLC	SLC_cultivated_cherry					A	B	A		A	B
CR279	Cerise Orange d'UzÃÂs	INRA	INRA	mixture	mixture	mixture	SLC	SLC_cultivated_cherry					A	B	A		A	A
CR280	Cerise du sud ouest nÃáš 2	INRA	INRA	SLC	SLC_non_Andean	SLC_world	SLC	SLC_cultivated_cherry					A	B	A		A	A
CR281	Cerise du sud ouest nÃáš 1	INRA	INRA	SLC	SLC_non_Andean	SLC_world	SLC	SLC_cultivated_cherry					A	B	A		A	B
CR282	Cherry Belle	INRA	INRA	mixture	mixture	mixture	SLC	SLC_cultivated_cherry
CR283	Cerise Brillante	INRA	INRA	mixture	mixture	mixture	SLC	SLC_cultivated_cherry
CR284	Cerise rose	INRA	INRA	mixture	mixture	mixture	SLC	SLC_cultivated_cherry					A	A	A		A	A
CR285	Tondo Rossa Grappoli	INRA	INRA	SLC	SLC_non_Andean	SLC_world	SLC	SLC_cultivated_cherry
CR286	Poc-poc	INRA	INRA	SLC	SLC_non_Andean	SLC_Asia	SLC	SLC_cultivated_cherry
CR287	Cisterno	INRA	INRA	SLC	SLC_non_Andean	SLC_world	SLC	SLC_cultivated_cherry					A	B	A		A	A
CR288	Criollo	INRA	INRA	SLC	SLC_mixture	SLC_mixture	SLC	SLC_cultivated_cherry					B	B	A		A	A
CR289	Piguti Tamagoshi Nadi	INRA	INRA	SLC	SLC_non_Andean	SLC_world	SLC	SLC_cultivated_cherry
CR290	Luteum	INRA	INRA	mixture	mixture	mixture	SLC	SLC_cultivated_cherry
CR291	Pyriforme	INRA	INRA	SLC	SLC_non_Andean	SLC_world	SLC	SLC_cultivated_cherry					A	B	A		A	B
CR292	8 bis	INRA	INRA	mixture	mixture	mixture	SLC	SLC					A	B	A		A	A
CR293	Costa Rica	INRA	INRA	SLC	SLC_non_Andean	SLC_Costa_Rica	SLC	SLC	Costa Rica	Costa Rica
CR294	Phyra	INRA	INRA	mixture	mixture	mixture	SLC	SLC_cultivated_cherry					A	A	B		A	A
CR295	Poire rouge	INRA	INRA	SLC	SLC_non_Andean	SLC_world	SLC	SLC_cultivated_cherry
CR302	Santa Cruz Samano	INRA	INRA	SLL	SLL_vintage	SLL_vintage_1	SLL	SLL
CR308	Ping Pong	INRA	INRA	mixture	mixture	mixture	SLC	SLC_cultivated_cherry
CR317	LA4345	TGRC	INRA	SLL	SLL_processing_1	SLL_processing_1_1	SLL	SLL
CR319	Rutgers	INRA	INRA	SLL	SLL_fresh	SLL_vintage/fresh	SLL	SLL					B	B	B	B	A	A		A
CR324	Fenhong Tianrou	INRA	INRA	SLL	SLL_vintage	SLL_vintage_1	SLL	SLL
CR341	Cra 66	INRA	INRA	mixture	mixture	mixture	SLL	SLL					B	B	B		A
CR351	Nesthckchen	INRA	INRA	SLL	SLL_vintage	SLL_vintage_1	SLL	SLL
CR354	Stupicke Polni Rane	INRA	INRA	mixture	mixture	mixture	SLL	SLL					A	B	B		B	A
CR360	Allong de Cornichon	INRA	INRA	mixture	mixture	mixture	SLL	SLL
CULBPT-05-10	CULBPT-05-10	Cornell	OSU	SLL	SLL_processing_2	SLL_processing_2	SLL	SLL_processing_NY	USA	NY			A	B	B	B	A	A		A
CULBPT-05-11	CULBPT-05-11	Cornell	OSU	SLL	SLL_processing_2	SLL_processing_2	SLL	SLL_processing_NY	USA	NY			A	B	B	B	A	A		A
CULBPT-05-15	CULBPT-05-15	Cornell	OSU	SLL	SLL_processing_2	SLL_processing_2	SLL	SLL_processing_NY	USA	NY			A	B	B	B	A	A		A
CULBPT-05-18	CULBPT-05-18	Cornell	OSU	SLL	SLL_processing_2	SLL_processing_2	SLL	SLL_processing_NY	USA	NY			A	B	B	B	A	B		A
CULBPT-05-20	CULBPT-05-20	Cornell	OSU	SLL	SLL_processing_2	SLL_processing_2	SLL	SLL_processing_NY	USA	NY			A	B	B	B	A	A
CULBPT-05-21	CULBPT-05-21	Cornell	OSU	SLL	SLL_processing_2	SLL_processing_2	SLL	SLL_processing_NY	USA	NY			A	B	B	B	A	A		A
CULBPT-05-22	CULBPT-05-22	Cornell	OSU	SLL	SLL_processing_2	SLL_processing_2	SLL	SLL_processing_NY	USA	NY			A	B	B	B	A	A		A
CULBPT-05-9	CULBPT-05-9	Cornell	OSU	SLL	SLL_processing_2	SLL_processing_2	SLL	SLL_processing_NY	USA	NY			A	B	B	B	A	A		A
CULBPT-A46-2	CULBPT-A46-2	Cornell	OSU	SLL	SLL_1	SLL_1	SLL	SLL_processing	USA	North America			A	B	B	B	A	A		A
CULBPT04-1_	CULBPT04-1	Cornell	OSU	SLL	SLL_processing_2	SLL_processing_2	SLL	SLL_processing_NY	USA	NY			A	B	B	B	A	A		A
CULBPT04-2_	CULBPT04-2	Cornell	OSU	SLL	SLL_processing_2	SLL_processing_2	SLL	SLL_processing_NY	USA	NY			A	B	B	B	A	A		A
CULBPT04-3_	CULBPT04-3	Cornell	OSU	SLL	SLL_processing_2	SLL_processing_2	SLL	SLL_processing_NY	USA	NY			A	B	B	B	A	A
CULBPT04-4	CULBPT04-4	Cornell	OSU	SLL	SLL_processing_2	SLL_processing_2	SLL	SLL_processing_NY	USA	NY			A	B	B	B	A	A		A
CULBPT04-5	CULBPT04-5	Cornell	OSU	SLL	SLL_processing_2	SLL_processing_2	SLL	SLL_processing_NY	USA	NY			A	B	B	B	A	A
D'_Olvia_x_Industria	D' Olvia x Industria	OSU	OSU	SLL	SLL_vintage	SLL_vintage_1	SLC	SLC_cultivated_cherry	Italy	Europe			A	B			A	B		A
Devon_Surprise	PI 294638	USDA	OSU	SLL	SLL_vintage	SLL_early_breed	SLL	SLL_early_breed	United Kingdom	Europe			A	B	B	B	A	A		A
Druzba	Druzba	OSU	OSU	SLL	SLL_vintage	SLL_vintage_1	SLL	SLL_vintage					B	B	B	B	A	A		A
E3259	E3259	OSU	OSU	SLL	SLL_processing_1	SLL_processing_1_2	SLL	SLL_processing_OH	USA	OH			A	B	B	B	A	A		A
E6203	LA4024	TGRC	OSU	SLL	SLL_processing_1	SLL_processing_1_1	SLL	SLL_processing_CA	USA	CA			A	B	B	B	A	A		A
ECU1781	ECU1781	COMAV	COMAV	SP	SP_mixture	SP_mixture	SP	SP	Ecuador	Ecuador_C2	-0,6416666667	-80,425	A	A	A	A	A	A
ECU284_2	BGV006071	COMAV	COMAV	SLC	SLC_1	SLC_1	SLL	SLL	Ecuador	Ecuador_I3	-3,9916666667	-79,2083333333	A/B	A	B	A	A	A/B	A	A
ECU376BIS	BGV006148	COMAV	COMAV	SLC	SLC_mixture	SLC_mixture	SLC	SLC_Ecuador_M3	Ecuador	Ecuador_M3	-3,7913888889	-79,6130555556	A	A	B	A	A	A	A	A
F02-7530	F02-7530	OSU	OSU	SLL	SLL_processing_1	SLL_processing_1_2	SLL	SLL_processing_OH	USA	OH			A	B	B	B	A	A		A
F03-6331	F03-6331	OSU	OSU	SLL	SLL_processing_1	SLL_processing_1_2	SLL	SLL_processing_OH	USA	OH			A	B	B	B	A	A
F03-7463	F03-7463	OSU	OSU	SLL	SLL_processing_1	SLL_processing_1_2	SLL	SLL_processing_OH	USA	OH			A	B	B	B	A	A		A
F06-1013-1	F06-1013-1	OSU	OSU	SLL	SLL_processing_1	SLL_processing_1_2	SLL	SLL_processing_OH	USA	OH			A	B	B	B	A	A
F06-1014-1	F06-1014-1	OSU	OSU	SLL	SLL_processing_1	SLL_processing_1_2	SLL	SLL_processing_OH	USA	OH			A	B	B	B	A	A		A
F06-2041	F06-2041	OSU	OSU	SLL	SLL_processing_1	SLL_processing_1_3	SLL	SLL_processing_OH	USA	OH			A	B	B	B	A	A		A
F06-2054	F06-2054	OSU	OSU	SLL	SLL_processing_1	SLL_processing_1_2	SLL	SLL_processing_OH	USA	OH			A	B	B	B	A	A		A
F06-2058	F06-2058	OSU	OSU	SLL	SLL_processing_1	SLL_processing_1_3	SLL	SLL_processing_OH	USA	OH			A	B	B	B	A	A		A
F8-RIL1_2007	F8-RIL1 2007	Pennsylvannia State University	OSU	mixture	mixture	mixture	SLLxSP	SLLxSP	USA	North America
F8-RIL2_2007	F8-RIL2 2007	Pennsylvannia State University	OSU	mixture	mixture	mixture	SLLxSP	SLLxSP	USA	North America
F8-RIL3_2007	F8-RIL3 2007	Pennsylvannia State University	OSU	mixture	mixture	mixture	SLLxSP	SLLxSP	USA	North America
F8-RIL4_2007	F8-RIL4 2007	Pennsylvannia State University	OSU	mixture	mixture	mixture	SLLxSP	SLLxSP	USA	North America
F8-RIL6_2007	F8-RIL6 2007	Pennsylvannia State University	OSU	mixture	mixture	mixture	SLLxSP	SLLxSP	USA	North America
Favorite	PI 636262	USDA	OSU	SLL	SLL_vintage	SLL_vintage_1	SLL	SLL_vintage	USA	North America			B	B	B	B	A	A		A
FG02-188	FG02-188	OSU	OSU	mixture	mixture	mixture	SLL	SLL_processing	USA	North America			A	B	B	B	A	A		A
FG06-B431	FG06-B431	OSU	OSU	SLL	SLL_processing_1	SLL_processing_1_2	SLL	SLL_hybrid	USA	OH
FILIPINAS2	BGV012344	COMAV	COMAV	SLL	SLL_vintage	SLL_vintage_1	SLL	SLL_vintage	Philippines	Asia			A	B	B			B
Fla,_678	Fla, 678	University of Florida	OSU	SLL	SLL_fresh	SLL_fresh_1	SLL	SLL_fresh_FL	USA	FL			B	B	B	B	A	A		A
Fla,_701	Fla, 701	University of Florida	OSU	SLL	SLL_fresh	SLL_fresh_1	SLL	SLL_fresh_FL	USA	FL			B	B	B	B	A	A		A
Fla,_7060	Fla, 7060	University of Florida	OSU	SLL	SLL_fresh	SLL_fresh_1	SLL	SLL_fresh_FL	USA	FL			B	B	B	B	A	A		A
Fla,_726	Fla, 726	University of Florida	OSU	mixture	mixture	mixture	SLL	SLL_fresh	USA	North America			A	B	B	B	A	A		A
Fla,_7481	Fla, 7481	University of Florida	OSU	SLL	SLL_fresh	SLL_fresh_1	SLL	SLL_fresh_FL	USA	FL			B	B	B	B	A	A		A
Fla,_7547	Fla, 7547	University of Florida	OSU	SLL	SLL_fresh	SLL_fresh_1	SLL	SLL_fresh_FL	USA	FL
Fla,_7600	Fla, 7600	University of Florida	OSU	mixture	mixture	mixture	SLL	SLL_fresh	USA	North America			B	B	B	B	A			A
Fla,_7770	Fla, 7770	University of Florida	OSU	SLL	SLL_fresh	SLL_fresh_1	SLL	SLL_fresh_FL	USA	FL			B	B	B	B	A	A		A
Fla,_7771	Fla, 7771	University of Florida	OSU	SLL	SLL_fresh	SLL_fresh_1	SLL	SLL_fresh_FL	USA	FL			B	B	B	B	A			A
Fla,_7775	Fla, 7775	University of Florida	OSU	SLL	SLL_fresh	SLL_fresh_1	SLL	SLL_fresh_FL	USA	FL			B	B	B	B	A
Fla,_7776	Fla, 7776	University of Florida	OSU	SLL	SLL_fresh	SLL_fresh_1	SLL	SLL_fresh_FL	USA	FL			B	B	B	B	A	A		A
Fla,_7781	Fla, 7781	University of Florida	OSU	SLL	SLL_fresh	SLL_fresh_1	SLL	SLL_fresh_FL	USA	FL			B	B	B	B	A	A		A
Fla,_7804	Fla, 7804	University of Florida	OSU	SLL	SLL_fresh	SLL_fresh_1	SLL	SLL_fresh_FL	USA	FL			B	B	B	B	A	A		A
Fla,_7907B	Fla, 7907B	University of Florida	OSU	SLL	SLL_fresh	SLL_fresh_1	SLL	SLL_fresh_FL	USA	FL			B	B	B	B		A		A
Fla,_7946	Fla, 7946	University of Florida	OSU	SLL	SLL_fresh	SLL_fresh_1	SLL	SLL_fresh_FL	USA	FL			B	B	B	B	A			A
Fla,_8000	Fla, 8000	University of Florida	OSU	SLL	SLL_fresh	SLL_fresh_1	SLL	SLL_fresh_FL	USA	FL			B	B	B	B	A	A		A
Fla,_8044	Fla, 8044	University of Florida	OSU	SLL	SLL_fresh	SLL_fresh_1	SLL	SLL_fresh_FL	USA	FL			B	B	B	B	A			A
Fla,_8059	Fla, 8059	University of Florida	OSU	SLL	SLL_fresh	SLL_fresh_1	SLL	SLL_fresh_FL	USA	FL			B	B	B	B	A	A		A
Fla,_8083	Fla, 8083	University of Florida	OSU	SLL	SLL_fresh	SLL_fresh_1	SLL	SLL_fresh_FL	USA	FL			A	B	B	B	A	A		A
Fla,_8109	Fla, 8109	University of Florida	OSU	SLL	SLL_fresh	SLL_fresh_1	SLL	SLL_fresh_FL	USA	FL			B	A	B	B	A	A		A
Fla,_8111BH	Fla, 8111BH	University of Florida	OSU	SLL	SLL_fresh	SLL_fresh_1	SLL	SLL_fresh_FL	USA	FL			B	B	B	B	A	A		A
Fla,_8124C	Fla, 8124C	University of Florida	OSU	SLL	SLL_fresh	SLL_fresh_1	SLL	SLL_fresh_FL	USA	FL			B	B	B	B	A			A
Fla,_8233	Fla, 8233	University of Florida	OSU	SLL	SLL_fresh	SLL_fresh_1	SLL	SLL_fresh_FL	USA	FL			B	B	B	B	A	A		A
Fla,_8249	Fla, 8249	University of Florida	OSU	SLL	SLL_fresh	SLL_fresh_1	SLL	SLL_fresh_FL	USA	FL			B	B	B	B	A	A		A
Fla,_8293	Fla, 8293	University of Florida	OSU	SLL	SLL_fresh	SLL_fresh_1	SLL	SLL_fresh_FL	USA	FL			B	B	B	B	A	A		A
Fla,_8344	Fla, 8344	University of Florida	OSU	mixture	mixture	mixture	SLL	SLL_fresh	USA	North America
Fla,_8383	Fla, 8383	University of Florida	OSU	SLL	SLL_fresh	SLL_fresh_1	SLL	SLL_fresh_FL	USA	FL
Fla,_8476	Fla, 8476	University of Florida	OSU	SLL	SLL_fresh	SLL_fresh_1	SLL	SLL_fresh_FL	USA	FL			B	B	B	B		A		A
Fla,_8516	Fla, 8516	University of Florida	OSU	SLL	SLL_fresh	SLL_fresh_1	SLL	SLL_fresh_FL	USA	FL			B	B	B	B		A		A
Fla,_8539	Fla, 8539	University of Florida	OSU	SLL	SLL_fresh	SLL_fresh_1	SLL	SLL_fresh_FL	USA	FL			B	B	B	B	A	A		A
Fla,_8543	Fla, 8543	University of Florida	OSU	SLL	SLL_fresh	SLL_fresh_1	SLL	SLL_fresh_FL	USA	FL			B	B	B	B		A		A
Fla,_8561B-6	Fla, 8561B-6	University of Florida	OSU	SLL	SLL_fresh	SLL_fresh_1	SLL	SLL_fresh_FL	USA	FL			B	B	B	B	A	A		A
Fla,_8599	Fla, 8599	University of Florida	OSU	SLL	SLL_fresh	SLL_fresh_1	SLL	SLL_fresh_FL	USA	FL			B	A	B	B	A	A		A
Fla,_8608	Fla, 8608	University of Florida	OSU	SLL	SLL_fresh	SLL_fresh_1	SLL	SLL_fresh_FL	USA	FL			B	B	B	B	A	A		A
Fla,_8624	Fla, 8624	University of Florida	OSU	SLL	SLL_fresh	SLL_fresh_1	SLL	SLL_fresh_FL	USA	FL			B	B	B	B	A	A		A
Fla,_8626	Fla, 8626	University of Florida	OSU	SLL	SLL_fresh	SLL_fresh_1	SLL	SLL_fresh_FL	USA	FL			B	A	B	B	A	A		A
Fla,_8646	Fla, 8646	University of Florida	OSU	SLL	SLL_fresh	SLL_fresh_1	SLL	SLL_fresh_FL	USA	FL			B	B	B	B	A	A		A
Fla,_8653	Fla, 8653	University of Florida	OSU	SLL	SLL_fresh	SLL_fresh_1	SLL	SLL_fresh_FL	USA	FL			B	B	B	B	A	A		A
Fla,_8737	Fla, 8737	University of Florida	OSU	SLL	SLL_fresh	SLL_fresh_1	SLL	SLL_fresh_FL	USA	FL			B	B	B	B	A			A
Flora-Dade	Flora-Dade	OSU	OSU	SLL	SLL_fresh	SLL_fresh_1	SLL	SLL_fresh_FL	USA	FL			B	B	B	B				A
Globe	PI 270186	USDA	OSU	SLL	SLL_fresh	SLL_vintage/fresh	SLL	SLL_vintage	USA	North America			B	B	B	B	A	A		A
GLP44	BGV009320	COMAV	COMAV	SG	SG	SG	SG	SC_Galapagos Islands (Coast)	Ecuador	Galapagos Islands (Coast)	-0,2858333333	-90,5416666667	A	A	A	A	A	A	B	A
Gold_Ball	Gold Ball	OSU	OSU	SLL	SLL_vintage	SLL_vintage_1	SLC	SLC_cultivated_cherry	USA	North America			A	B	A	B	A	B		A
Gold_Nugget	Gold Nugget	OSU	OSU	mixture	mixture	mixture	SLC	SLC_cultivated_cherry	USA	North America				A	A	B	A			A
Grushovka	Grushovka	OSU	OSU	SLL	SLL_vintage	SLL_vintage_1	SLL	SLL_vintage	Russia	Europe			B	B	B	B	A	A		B
Heinz_1370	PI 341134	USDA	OSU	SLL	SLL_fresh	SLL_vintage/fresh	SLL	SLL	USA	North America			B	B	B	B	A	A		A
Heinz_1706	LA4345	TGRC	OSU	SLL	SLL_processing_1	SLL_processing_1_1	SLL	SLL_processing_OH	USA	OH			A	B	B	B	A	B		A
Heinz1439	Heinz1439	OSU	OSU	SLL	SLL_fresh	SLL_vintage/fresh	SLL	SLL_vintage					B	B	B	B	A	A		A
Hong_Kong	PI 291337	USDA	OSU	SLL	SLL_vintage	SLL_vintage_1	SLL	SLL_vintage	China	Asia			B	B	B	B	A	A		A
Howard_German	Howard German	OSU	OSU	SLL	SLL_vintage	SLL_vintage_1	SLL	SLL_vintage					B	B	B	B	A	A		B
Hunt_100	LA3144	TGRC	OSU	mixture	mixture	mixture	SLL	SLL_processing	USA	North America			B	B	B	B	A	A		A
Juane_Flammee	Juane Flammee	OSU	OSU	SLL	SLL_vintage	SLL_early_breed	SLL	SLL_early_breed	France	Europe			A	B	B	B	A	A		A
King_Humbert	LA0025	TGRC	OSU	SLL	SLL_vintage	SLL_vintage_1	SLL	SLL_vintage	Italy	Europe
Kiyosu_No,_2	PI 281555	USDA	OSU	SLL	SLL_vintage	SLL_vintage_1	SLL	SLL_vintage	Japan	Asia			B	B	B	B	A	A		A
L00167	LA1425	TGRC	COMAV	SLC	SLC_non_Andean	SLC_Colombia	SLC	SLC_Colombia	Colombia	Colombia	2,545	-76,9597222222	A	A	A	A	A	A	A	A
L00177	LA1461	TGRC	COMAV	SLC	SLC_non_Andean	SLC_Asia	SLC	SLC_Asia	Philippines	Asia	14,1752777778	121,2416666667	A	B	A	A	A	A	A	A
LA0373_inra	LA0373	TGRC	INRA	SP	SP_Peru	SP_Peru_5	SP	SP_Peru_C4	Peru	Peru_C4	-9,94	-78,23
LA0397	LA0397	TGRC	INRA	mixture	mixture	mixture	SP	SP_Peru_C3	Peru	Peru_C3	-6,75	-79,71667
LA0400	LA0400	TGRC	INRA	SP	SP_Peru	SP_Peru_2	SP	SP_Peru_C1	Peru	Peru_C1	-5,26083	-79,96417
LA0410	LA0410	TGRC	OSU	SLC	SLC_Ecuador	SLC_vintage	SLL	SLL_vintage	Ecuador	Ecuador_C3	-2,1375	-79,8941666667
LA0442	LA0442	TGRC	INRA	mixture	mixture	mixture	SP	SP_Peru_C4	Peru	Peru_C4	-9,48167	-78,25917
LA0530	LA0530	TGRC	OSU	SG	SG	SG	SG	SG_Galapagos Islands (Inland)	Ecuador	Galapagos Islands (Inland)	-0,366667	-91,55
LA0533	LA0533	TGRC	OSU	SLL	SLL_vintage	SLL_early_breed	SLL	SLL_vintage
LA0722	LA0722	TGRC	OSU	SP	SP_Peru	SP_Peru_5	SP	SP	Peru	Peru_C3	-8,116667	-79,03333
LA0767	LA0767	TGRC	OSU	SLL	SLL_vintage	SLL_Mesoamerica	SLL	SLL_Mesoamerica	Guatemala	Mesoamerica	14,844585	-91,523724
LA0797	LA0797	TGRC	OSU	SLC	SLC_1	SLC_1	SLC	SLC
LA0925	LA0925	TGRC	OSU	SLL	SLL_vintage	SLL_vintage_1	SLL	SLL
LA1208	LA1208	TGRC	OSU	SLL	SLL_vintage	SLL_Mesoamerica	SLC	SLC	Colombia	Colombia	10,799921	-73,311825	A	B	B	A	A	B		A
LA121_1	LA121_1	TGRC	COMAV	SP	SP_Peru	SP_Peru_4	SP	SP_Peru_C3	Peru	Peru_C3	-8,17	-79,01
LA1231	LA1231	TGRC	INRA	mixture	mixture	mixture	SLL	SLL	Ecuador	Ecuador_I1	-0,9833333	-77,8166667	A	A/B	A	A	A	A		A
LA1245	LA1245	TGRC	INRA	SP	SP_Peru	SP_Peru_1	SP	SP_Ecuador_M2	Ecuador	Ecuador_M2	-3,45833	-79,96667
LA1246	LA1246	TGRC	INRA	SP	SP_Montane	SP_Montane_2	SP	SP_Ecuador_M3	Ecuador	Ecuador_M3	-3,99	-79,36
LA1263	LA1263	TGRC	INRA	SP	SP_mixture	SP_mixture	SP	SP_Ecuador_C3	Ecuador	Ecuador_C3	-2,4	-79,49
LA1269	LA1269	TGRC	OSU	SP	SP_Peru	SP_Peru_6	SP	SP_Peru_C5	Peru	Peru_C5	-11,475	-77,10833
LA1291	LA1291	TGRC	COMAV	SLC	SLC_Peru	SLC_Peru_2	SLC	SLC_Peru_I2	Peru	Peru_I2	-11,25	-74,6833333333	B	B	A	A	A	A	A	A
LA1301	LA1301	TGRC	OSU	SP	SP_Peru	SP_Peru_8	SP	SP_Peru_C7	Peru	Peru_C7	-13,733333	-75,916667
LA1301_inra	LA1301	TGRC	INRA	SP	SP_Peru	SP_Peru_8	SP	SP_Peru_C7	Peru	Peru_C7	-13,73333	-75,91667
LA1307	LA1307	TGRC	INRA	SLC	SLC_Peru	SLC_Peru_3	SLL	SLL_Peru_I3	Peru	Peru_I3	-12,6166667	-73,7916667	A	B	B	A	A	A		A
LA1312	LA1312	TGRC	COMAV	SLC	SLC_Peru	SLC_Peru_3	SLC	SLC_Peru_I3	Peru	Peru_I3	-13,6	-72,3166666667		B		A	A		A	A
LA1322	LA1322	TGRC	COMAV	SN	SN	SN	SN	SN						A	V	A	A	A
LA1330	LA1330	TGRC	COMAV	Schm	Schm	Schm	Schm	Schm						A	B		A	A	B	A
LA1371	LA1371	TGRC	INRA	SP	SP_Peru	SP_Peru_7	SP	SP_Peru_C6	Peru	Peru_C6	-11,90083	-76,66333
LA1388	LA1388	TGRC	COMAV	SLC	SLC_Peru	SLC_Peru_2	SLC	SLC	Peru	Peru_I2	-11,1333333333	-75,3333333333
LA1388_inra	LA1388	TGRC	INRA	SLC	SLC_Peru	SLC_Peru_2	SLL	SLL	Peru	Peru_I2	-11,116667	-75,35	B	A	A	A	A	A	A	A
LA1420	LA1420	TGRC	INRA	SLC	SLC_Ecuador	SLC_Ecuador_1	SLL	SLL_Ecuador_I1	Ecuador	Ecuador_I1	0,0847222	-76,8827778	B	B	A	A	A	A		A
LA1429	LA1429	TGRC	COMAV	SP	SP_Ecuador	SP_Ecuador_2	SP	SP	Ecuador	Ecuador_C2	-0,8083333333	-80,2416666667	A				A	A	B	A
LA1455	LA1455	TGRC	OSU	SLC	SLC_non_Andean	SLC_Mesoamerica	SLC	SLC	Mexico	Mesoamerica	25,25	-99,683333	A	B	A	A	A	A		A
LA1457	LA1457	TGRC	OSU	SLC	SLC_non_Andean	SLC_Mesoamerica	SLC	SLC_Mesoamerica	Mexico	Mesoamerica	18,466667	-97,4
LA1464	LA1464	TGRC	OSU	SLC	SLC_non_Andean	SLC_Mesoamerica	SLC	SLC_Mesoamerica	Honduras	Mesoamerica	15,38333	-87,816667	A	B	A	A	A	A		A
LA1478	LA1478	TGRC	OSU	conflicting classification	conflicting classification	conflicting classification	SP	SP_Peru	Peru	Peru	-5,216667	-80,083333
LA1504	LA1504	TGRC	OSU	SLL	SLL_vintage	SLL_vintage_1	SLL	SLL_vintage
LA1512	LA1512	TGRC	OSU	SLC	SLC_non_Andean	SLC_Mesoamerica	SLC	SLC_Mesoamerica	Salvador	Mesoamerica	13,7	-89,08333	A	A	A	A	A	A		A
LA1521	LA1521	TGRC	INRA	SP	SP_Peru	SP_Peru_8	SP	SP_Peru_C7	Peru	Peru_C7	-12,76472	-76,50528
LA1542	LA1542	TGRC	OSU	SLC	SLC_non_Andean	SLC_Costa_Rica	SLC	SLC	Costa Rica	Costa Rica	9,906578	-83,681264	A	A	A	A	A	A		A
LA1545	LA1545	TGRC	OSU	SLC	SLC_non_Andean	SLC_Mesoamerica	SLC	SLC_Mesoamerica	Mexico	Mesoamerica	18,516667	-89,466667	B	B	A	A	A	A		A
LA1547	LA1547	TGRC	OSU	SP	SP_mixture	SP_mixture	SP	SP_Ecuador_M1	Ecuador	Ecuador_M1	0,583333	-77,93333	A	A	A	B	A	A	A	A
LA1547_comav	LA1547	TGRC	COMAV	conflicting classification	conflicting classification	conflicting classification	SP	SP_Ecuador	Ecuador	Ecuador	0,583333	-77,933333
LA1547_inra	LA1547	TGRC	INRA	SP	SP_mixture	SP_mixture	SP	SP_Ecuador_M1	Ecuador	Ecuador_M1	0,58333	-77,93333
LA1549	LA1549	TGRC	OSU	SLC	SLC_Peru	SLC_Peru_2	SLC	SLC	Peru	Peru_I2	-10,583333	-75,483333
LA1549_comav	LA1549	TGRC	COMAV	SLC	SLC_Peru	SLC_Peru_2	SLC	SLC	Peru	Peru_I2	-10,575	-75,4916666667	B	B	A	A	A	A	A	A
LA1569	LA1569	TGRC	OSU	SLC	SLC_Peru	SLC_Peru_2	SLC	SLC_Mesoamerica	Mexico	Mesoamerica	19,533986	-96,90885	B	B	A	A	A	A		A
LA1576	LA1576	TGRC	INRA	SP	SP_Peru	SP_Peru_7	SP	SP_Peru_C6	Peru	Peru_C6	-12,16667	-76,86667
LA1578	LA1578	TGRC	OSU	SP	SP_mixture	SP_mixture	SP	SP_Peru_C3	Peru	Peru_C3	-7,333333	-79,583333
LA1582	LA1582	TGRC	OSU	SP	SP_Peru	SP_Peru_3	SP	SP_Peru_C2	Peru	Peru_C2	-6,15	-79,733333
LA1582_inra	LA1582	TGRC	INRA	SP	SP_Peru	SP_Peru_3	SP	SP_Peru_C2	Peru	Peru_C2	-6,15	-79,73333
LA1584	LA1584	TGRC	INRA	SP	SP_Peru	SP_Peru_3	SP	SP_Peru_C2	Peru	Peru_C2	-6,37	-79,79
LA1586	LA1586	TGRC	INRA	SP	SP_Peru	SP_Peru_3	SP	SP_Peru_C3	Peru	Peru_C3	-8,36	-78,73
LA1588	LA1588	TGRC	INRA	SP	SP_Peru	SP_Peru_4	SP	SP_Peru_C3	Peru	Peru_C3	-8,10833	-79
LA1589	LA1589	TGRC	OSU	SP	SP_Peru	SP_Peru_4	SP	SP_Peru_C3	Peru	Peru_C3	-8,39	-78,74	A	A	A	A	A	A		A
LA1589_koenig	LA1589	TGRC	Koenig et al.	SP	SP_Peru	SP_Peru_4	SP	SP_Peru_C3	Peru	Peru_C3	-8,39	-78,74
LA1590	LA1590	TGRC	INRA	SP	SP_Peru	SP_Peru_4	SP	SP_Peru_C3	Peru	Peru_C3	-8,37	-78,73
LA1593	LA1593	TGRC	INRA	SP	SP_Peru	SP_Peru_4	SP	SP_Peru_C3	Peru	Peru_C3	-8,54	-78,67
LA1595	LA1595	TGRC	INRA	SP	SP_Peru	SP_Peru_5	SP	SP_Peru_C4	Peru	Peru_C4	-9,27	-78,47
LA1599	LA1599	TGRC	INRA	SP	SP_Peru	SP_Peru_5	SP	SP_Peru_C4	Peru	Peru_C4	-10,05833	-78,18333
LA1606	LA1606	TGRC	INRA	SP	SP_Peru	SP_Peru_8	SP	SP_Peru_C7	Peru	Peru_C7	-13,46667	-76,2
LA1617	LA1617	TGRC	OSU	SP	SP_Montane	SP_Montane_2	SP	SP_Ecuador_M2	Peru	Ecuador_M2	-3,566667	-80,466667
LA1620	LA1620	TGRC	OSU	SLC	SLC_non_Andean	SLC_Mesoamerica	SLC	SLC_South America	Brazil	South America	-12,75	-39,433333
LA1621	LA1621	TGRC	OSU	SLC	SLC_non_Andean	SLC_Mesoamerica	SLC	SLC_Mesoamerica	Mexico	Mesoamerica	21,03538	-98,367015	A	B	A	A	A	A		A
LA1622	LA1622	TGRC	COMAV	SLC	SLC_non_Andean	SLC_world	SLC	SLC_Africa	Zambia	Africa	-15,4083333333	28,275	A	B	B	A	A	A	A	A
LA1623	LA1623	TGRC	OSU	SLC	SLC_non_Andean	SLC_Mesoamerica	SLC	SLC_Mesoamerica	Mexico	Mesoamerica	20,483333	-89,716667	A	B	A	A	A	A		A
LA1632	LA1632	TGRC	OSU	SLL	SLL_vintage	SLL_vintage_2	SLC	SLC_Peru_I5	Peru	Peru_I5	-12,6	-69,183333	A	B	B	A	A	A		A
LA1654	LA1654	TGRC	OSU	SLC	SLC_Peru	SLC_Peru_2	SLC	SLC_Peru_I2	Peru	Peru_I2	-6,65	-76,366667	B	B	A	A	A	A		A
LA1655	LA1655	TGRC	OSU	SLL	SLL_vintage	SLL_vintage_2	SLC	SLC_Peru_I1	Peru	Peru_I1	-6,48333	-76,366667	B	B	A	B	B	A		A
LA1659	LA1659	TGRC	INRA	SP	SP_Peru	SP_Peru_5	SP	SP_Peru_C4	Peru	Peru_C4	-9,55	-77,85
LA1668	LA1668	TGRC	OSU	SLC	SLC_non_Andean	SLC_Asia	SLC	SLC_Mesoamerica	Mexico	Mesoamerica	16,879461	-99,880943	B	B	A	A	A	A		A
LA1682	LA1682	TGRC	INRA	SP	SP_Peru	SP_Peru_8	SP	SP_Peru_C7	Peru	Peru_C7	-13,08333	-76,4
LA1683	LA1683	TGRC	INRA	SP	SP_Peru	SP_Peru_1	SP	SP_Peru_C1	Peru	Peru_C1	-4,87	-81,11
LA1684	LA1684	TGRC	INRA	SP	SP_Peru	SP_Peru_2	SP	SP_Peru_C1	Peru	Peru_C1	-5,1	-80,15
LA1689	LA1689	TGRC	COMAV	SP	SP_Peru	SP_Peru_2	SP	SP_Peru_C1	Peru	Peru_C1	-5,3683333333	-81,0472222222	A			A	A	A	B	A
LA1701	LA1701	TGRC	OSU	mixture	mixture	mixture	SLC	SLC	Peru	Peru_C4	-8,116667	-79,033333	A	B	B	B	A	B		A
LA1703	LA1703	TGRC	OSU	SLC	SLC_non_Andean	SLC_Mesoamerica	SLC	SLC_Mesoamerica	Mexico	Mesoamerica	22,34436	-97,984028	A	B	A	A	A	A		A
LA1712	LA1712	TGRC	OSU	SLC	SLC_non_Andean	SLC_Costa_Rica	SLC	SLC_Costa Rica	Costa Rica	Costa Rica	9,15	-83,566667	A	A	A	A	A	A		A
LA172	LA172	TGRC	COMAV	SLL	SLL_vintage	SLL_vintage_2	SLC	SLC	Bolivia	South America	-17,7833333333	-63,2	B	B	A	A	A	A	A	A
LA1909	LA1909	TGRC	COMAV	mixture	mixture	mixture	SLCxSP	SLCxSP	Peru	Peru_I4	-12,825	-72,7916666667	A	B	A	A	A	A	A	A
LA1923	LA1923	TGRC	COMAV	SP	SP_Peru	SP_Peru_9	SP	SP_Peru_C8	Peru	Peru_C8	-14,675	-75,2916666667	A	A	A		A
LA1933	LA1933	TGRC	COMAV	conflicting classification	conflicting classification	conflicting classification	SP	SP_Peru	Peru	Peru	-15,456389	-74,445833
LA1933_inra	LA1933	TGRC	INRA	SP	SP_Peru	SP_Peru_9	SP	SP_Peru_C8	Peru	Peru_C8	-15,45639	-74,44583		A	B		A	A
LA1936	LA1936	TGRC	COMAV	SP	SP_Peru	SP_Peru_9	SP	SP_Peru_C8	Peru	Peru_C8	-15,8266666667	-74,0208333333	A	A		A	A	A	B	A
LA1950	LA1950	TGRC	INRA	SP	SP_Peru	SP_Peru_9	SP	SP_Peru_C8	Peru	Peru_C8	-16,38861	-73,25806
LA1953	LA1953	TGRC	OSU	SLC	SLC_Peru	SLC_Peru_3	SLC	SLC_Peru_C8	Peru	Peru_C8	-17,136111	-71,817778	B	B	A	B	A	A		A
LA1996	LA1996	TGRC	OSU	SLL	SLL_vintage	SLL_vintage_1	SLL	SLL_fresh			42,6997222222	23,325
LA2076	PI 387854	USDA	OSU	conflicting classification	conflicting classification	conflicting classification	SLC	SLC	Bolivia	Bolivia
LA2077	LA2077	TGRC	OSU	SLC	SLC_non_Andean	SLC_world	SLC	SLC_cultivated_cherry	Bolivia	South America	-16,195553	-67,727637	B	B	A	A	A	A		A
LA2078	LA2078	TGRC	OSU	SLC	SLC_Peru	SLC_Peru_2	SLC	SLC	Brazil	South America	-31,1047222222	-50,9169444444
LA2079	LA2079	TGRC	COMAV	SLC	SLC_Peru	SLC_Peru_2	SLC	SLC_Hawaii	USA	Hawaii	20,775	-156,4583333333	B	A/B	A	A	A	A	A	A
LA2085	LA2085	TGRC	COMAV	mixture	mixture	mixture	SLC	SLC	South Africa	Africa	-26,0947222222	28,225	A			A	A	A
LA2093	LA2093	TGRC	OSU	SP	SP_Montane	SP_Montane_1	SP	SP	Ecuador	Ecuador_M2	-3,628056	-79,888056
LA2126A	LA2126A	TGRC	OSU	SLC	SLC_Ecuador	SLC_Ecuador_3	SLC	SLC_Ecuador_I3	Ecuador	Ecuador_I3	-3,930556	-78,697222	B	B	B	A	A	A		A
LA2131	LA2131	TGRC	OSU	SLC	SLC_Ecuador	SLC_vintage	SLC	SLC_Ecuador_I3	Ecuador	Ecuador_I3	-3,454444	-78,555278
LA2135	LA2135	TGRC	OSU	SLC	SLC_LA2135	SLC_LA2135	SLC	SLC_Ecuador_I2	Ecuador	Ecuador_I2	-2,98333	-78,366667	B	B	B	A	A	A		A
LA2137	LA2137	TGRC	OSU	SLC	SLC_mixture	SLC_mixture	SLC	SLC_Ecuador_I2	Ecuador	Ecuador_I2	-2,66667	-78,2
LA2173	LA2173	TGRC	INRA	SP	SP_Peru	SP_Peru_4	SP	SP	Peru
LA2180	LA2180	TGRC	INRA	SP	SP_Peru	SP_Peru_1	SP	SP	Peru	Peru_M4	-5,43	-78,87
LA2181	LA2181	TGRC	OSU	SP	SP_Peru	SP_Peru_1	SP	SP	Peru	Peru_M4	-5,775833	-78,783056
LA2181_inra	LA2181	TGRC	INRA	SP	SP_Peru	SP_Peru_1	SP	SP	Peru	Peru_M4	-5,77583	-78,78306
LA2182	LA2182	TGRC	COMAV	SP	SP_Peru	SP_Peru_1	SP	SP	Peru	Peru_M4	-5,925	-78,6583333333	A	A	A	A	A	A	B	A
LA2183	LA2183	TGRC	INRA	SP	SP_Peru	SP_Peru_1	SP	SP	Peru	Peru_M4	-5,74	-78,67
LA2184	LA2184	TGRC	OSU	SP	SP_Peru	SP_Peru_1	SP	SP	Peru	Peru_M4	-5,5875	-78,550556
LA2188	LA2188	TGRC	COMAV	SP	SP_Montane	SP_Montane_2	SP	SP	Peru	Peru_M4	-5,9916666667	-78,1916666667	A	A	A	A	A	A	A	A
LA2208	LA2208	TGRC	COMAV	SLC	SLC_Peru	SLC_Peru_1	SLC	SLC_Peru_I1	Peru	Peru_I1	-5,8	-77,3833333333	B	B	A	B	A	A	A	A
LA2251	LA2251	TGRC	COMAV	SLC	SLC_Peru	SLC_Peru_1	SLC	SLC_Peru_I1	Peru	Peru_I1	-6,1416666667	-77,0916666667	B	B	A	A	A	A	A	A
LA2254	LA2254	TGRC	COMAV	SLC	SLC_Peru	SLC_Peru_1	SLC	SLC_Peru_I1	Peru	Peru_I1	-6,0416666667	-76,975	B	A	B		A	A	A	A
LA2263	LA2263	TGRC	COMAV	SLC	SLC_Peru	SLC_Peru_1	SLC	SLC_Peru_I1	Peru	Peru_I1	-6,225	-76,8583333333	B	A	A	A	A	A	A	A
LA2265	LA2265	TGRC	COMAV	SLC	SLC_Peru	SLC_Peru_1	SLC	SLC_Peru_I1	Peru	Peru_I1	-6,1916666667	-76,8416666667	B	A	A	A	A	A	A	A
LA2278	LA2278	TGRC	COMAV	SLC	SLC_Peru	SLC_Peru_2	SLC	SLC_Peru_I2	Peru	Peru_I2	-6,3583333333	-76,6583333333	B	B	A	A	A	A	A	A
LA2308	LA2308	TGRC	OSU	SLC	SLC_Peru	SLC_Peru_2	SLC	SLC_Peru_I2	Peru	Peru_I2	-6,733333	-76,33333	B	B	A	A	A	A		A
LA2309	LA2309	TGRC	COMAV	SLC	SLC_Peru	SLC_Peru_2	SLC	SLC_Peru_I2	Peru	Peru_I2	-6,825	-76,375	B	B	A	A	A	A
LA2312	LA2312	TGRC	OSU	SLC	SLC_Peru	SLC_Peru_1	SLC	SLC_Peru_I1	Peru	Peru_I1	-5,908333	-77,788333	B	B	A	A	A	A	A	A
LA2312_comav	LA2312	TGRC	COMAV	SLC	SLC_Peru	SLC_Peru_1	SLC	SLC_Peru_I1	Peru	Peru_I1	-5,9083333333	-77,7916666667
LA2371	LA2371	TGRC	OSU	SLC	SLC_Peru	SLC_Peru_3	SLL	SLL
LA2378	PI 290858	USDA	OSU	mixture	mixture	mixture	SLL	SLL_fresh
LA2392	LA2392	TGRC	COMAV	SLC	SLC_non_Andean	SLC_Asia	SLC	SLC	Indonesia	Asia	-6,175	106,825
LA2393	LA2393	TGRC	OSU	SLC	SLC_mixture	SLC_mixture	SLC	SLC	Costa Rica	Costa Rica	9,983333	-85,366667
LA2401	LA2401	TGRC	INRA	SP	SP_Peru	SP_Peru_5	SP	SP	Peru	Peru_C4	-9,51667	-78,23333
LA2411	LA2411	TGRC	OSU	SLC	SLC_non_Andean	SLC_world	SLC	SLC_Peru_I3	Peru	Peru_I3	-14	-69,25833	B	B	A	A	A	A		A
LA2533	LA2533	TGRC	INRA	SP	SP_Peru	SP_Peru_6	SP	SP	Peru	Peru_C5	-11,3	-77,36
LA2533_A	LA2533	TGRC	OSU	SP	SP_Peru	SP_Peru_6	SP	SP	Peru	Peru_C5	-11,3	-77,36
LA2533_Pool	LA2533	TGRC	OSU	SP	SP_Peru	SP_Peru_6	SP	SP	Peru	Peru_C5	-11,3	-77,36
LA2626	LA2626	TGRC	OSU	SLC	SLC_mixture	SLC_mixture	SLC	SLC	Peru	Peru_I3	-12,866667	-72,716667	A	A	A	A	A	A		A
LA2632	LA2632	TGRC	OSU	SLC	SLC_SP_Peru	SLC_SP_Peru	SLC	SLC	Peru	Peru_I3	-12,95	-72,65	A	A	A	A	A	A		A
LA2633	LA2633	TGRC	OSU	SLC	SLC_SP_Peru	SLC_SP_Peru	SLC	SLC	Peru	Peru_I3	-13,006389	-72,539444	A	A	A	A	A	A		A
LA2660	LA2660	TGRC	OSU	SP	SP_Peru	SP_Peru_1	SLC	SLC_South America	Bolivia	South America	-14,996717	-65,640111	A	A	A	A	A	A		A
LA2664	LA2664	TGRC	COMAV	SLC	SLC_non_Andean	SLC_world	SLC	SLC_Peru_I3	Peru	Peru_I3	-14,2544444444	-69,225	B	B	A	A	A	A	A	A
LA2670	LA2670	TGRC	COMAV	SLC	SLC_mixture	SLC_mixture	SLC	SLC_Peru_I3	Peru	Peru_I3	-14,1083333333	-69,025	A	A	A	A	A	A	A	A
LA2675	LA2675	TGRC	OSU	SLC	SLC_SP_Peru	SLC_SP_Peru	SLC	SLC_Peru_I3	Peru	Peru_I3	-13,636944	-70,400556	A	A	A	A	A	A	A	A
LA2675_comav	LA2675	TGRC	COMAV	SLC	SLC_SP_Peru	SLC_SP_Peru	SLC	SLC_Peru_I3	Peru	Peru_I3	-13,6083333333	-70,4583333333
LA2686	LA2686	TGRC	COMAV	SLC	SLC_SP_Peru	SLC_SP_Peru	SLC	SLC_Peru_I3	Peru	Peru_I3	-16,2325	-69,0888888889	A	A	A	A	A	A	A	A
LA2688	LA2688	TGRC	COMAV	SLC	SLC_SP_Peru	SLC_SP_Peru	SLC	SLC_Peru_I3	Peru	Peru_I3	-12,6797222222	-71,2491666667		A	A	A	A	A	A	A
LA2690	LA2690	TGRC	OSU	SLC	SLC_SP_Peru	SLC_SP_Peru	SLL	SLL	Peru	Peru_I3	-12,888333	-71,358889	A	A	A	A	B	A		A
LA2692_1	LA2692	TGRC	COMAV	SLC	SLC_Peru	SLC_Peru_3	SLC	SLC_Peru_I3	Peru	Peru_I3	-13,075	-71,175	A	B	A	A	B	A	A	A
LA2702	LA2702	TGRC	COMAV	SLC	SLC_non_Andean	SLC_Asia	SLC	SLC_Asia	Sri Lanka	Asia	7,2916666667	80,625	A	B	A	A	A	A	A	A
LA2709	LA2709	TGRC	COMAV	mixture	mixture	mixture	SLC	SLC_Asia	India	Asia	12,825	77,3916666667	A	A	A	B	A	A	B	A
LA2725	LA2725	TGRC	COMAV	SP	SP_Peru	SP_Peru_8	SP	SP	Peru	Peru_C7	-13,725	-75,875	A	A	A	A	A	A	B	A
LA2783	LA2783	TGRC	COMAV	SLC	SLC_non_Andean	SLC_Colombia	SLC	SLC_Colombia	Colombia	Colombia	6,0666666667	-75,7833333333	B	A	A	A	A	A	A	A
LA2792	LA2792	TGRC	OSU	SLC	SLC_LA2792	SLC_LA2792	SLC	SLC_Colombia	Colombia	Colombia	5,65	-75,7	B	A	A	A	A	A		A
LA2836	LA2836	TGRC	INRA	SP	SP_Peru	SP_Peru_9	SP	SP	Peru	Peru_C8	-14,78333	-74,85
LA2843_r1	LA2843	TGRC	COMAV	SLC	SLC_Peru	SLC_Peru_1	SLC	SLC_Peru_I1	Peru	Peru_I1	-6,0583333333	-76,975	A/B	B	B	A/B	A	A	A	A
LA2843_r2	LA2843	TGRC	COMAV	SLC	SLC_Peru	SLC_Peru_1	SLC	SLC_Peru_I1	Peru	Peru_I1	-6,0583333333	-76,975
LA2845	LA2845	TGRC	OSU	SLC	SLC_Peru	SLC_Peru_1	SLL	SLL	Peru	Peru_I1	-6,05	-76,966667	B				A	A		A
LA2852	LA2852	TGRC	INRA	SP	SP_mixture	SP_mixture	SP	SP	Ecuador	Ecuador_C2	-0,83333	-80,48333
LA2854	LA2854	TGRC	COMAV	SP	SP_Ecuador	SP_Ecuador_2	SP	SP	Ecuador	Ecuador_C2	-1,3416666667	-80,5916666667	A	A	A	A	A	A	B	A
LA2915	LA2915	TGRC	INRA	SP	SP_Peru	SP_Peru_3	SP	SP	Peru	Peru_C2	-5,98472	-79,74528
LA2974	LA2974	TGRC	INRA	SP	SP_Peru	SP_Peru_4	SP	SP	Peru	Peru_C3	-8,14	-79,01
LA2983	LA2983	TGRC	INRA	SP	SP_Peru	SP_Peru_8	SP	SP	Peru	Peru_C7	-12,53	-76,73
LA3136	LA3136	TGRC	OSU	SLC	SLC_non_Andean	SLC_Mesoamerica	SLC	SLC	Cuba	Mesoamerica	20,889287	-76,257191	A	A	A	A	A	A		A
LA3137	LA3137	TGRC	OSU	mixture	mixture	mixture	SLC	SLC	Cuba	Mesoamerica	20,6533333333	-75,6930555556	B	B	A	A	A	A		A
LA3163	LA3163	TGRC	OSU	SLL	SLL_vintage	SLL_early_breed	SLL	SLL_fresh
LA3238	LA3238	TGRC	OSU	SLL	SLL_vintage	SLL_vintage_1	SLL	SLL_vintage
LA3243	LA3243	TGRC	OSU	SLL	SLL_vintage	SLL_vintage_1	SLL	SLL_vintage
LA373	LA373	TGRC	OSU	SP	SP_Peru	SP_Peru_5	SP	SP_Peru_C4	Peru	Peru_C4	-9,94	-78,23
LA4425_	LA4425	TGRC	OSU	mixture	mixture	mixture	SLL	SLL_fresh					B	B	B	B	A	A		A
LA483	LA483	TGRC	COMAV	mixture	mixture	mixture	SG	SG_Galapagos Islands (Inland)	Ecuador	Galapagos Islands (Inland)	-21,0513888889	-91,5494444444
LA483_1	LA483	TGRC	COMAV	mixture	mixture	mixture	SG	SG_Galapagos Islands (Inland)	Ecuador	Galapagos Islands (Inland)	-21,0513888889	-91,5494444444
Large_German_Cherry	Large German Cherry	OSU	OSU	mixture	mixture	mixture	SLC	SLC_cultivated_cherry	USA	North America				B	A	B	A	A		A
LC116	LC116	PAS016019	COMAV	SLL	SLL_vintage	SLL_vintage_1	SLL	SLL_vintage	Spain	Europe	41,3891666667	2,1416666667	A	A	B	B	B	A	A	A
LC127	LC127	PAS016030	COMAV	SLL	SLL_vintage	SLL_vintage_1	SLL	SLL_vintage	Spain	Europe	41,6744444444	2,7916666667	B	A		B	A	A	A	A
Legend	Legend	OSU	OSU	SLL	SLL_fresh	SLL_vintage/fresh	SLL	SLL_fresh	USA	North America			B	B	B	B	A	A		A
LYC1888	LYC1888	IPK	OSU	SLL	SLL_vintage	SLL_vintage_1	SLL	SLL_vintage	Italy	Europe			A	B	B	B	B	A		A
LYC1891	LYC1891	IPK	OSU	SLL	SLL_vintage	SLL_vintage_1	SLL	SLL_vintage	Italy	Europe			A	B	B	B	A	A		A
LYC1903	LYC1903	IPK	OSU	SLL	SLL_vintage	SLL_vintage_1	SLL	SLL_vintage	Italy	Europe			A	B	B	B	B	A		B
LYC281	LYC281	IPK	OSU	SLL	SLL_vintage	SLL_vintage_1	SLL	SLL_vintage	Italy	Europe			B	B	B	B	B	A		A
LYC440	LYC440	IPK	OSU	SLL	SLL_processing_1	SLL_processing_1_1	SLL	SLL_vintage	Italy	Europe			B	B	B	B	B	A		A
LYC473	LYC473	IPK	OSU	SLL	SLL_vintage	SLL_vintage_1	SLL	SLL_vintage	Italy	Europe			B	B	B	B	A	A		A
M82	LA3475	TGRC	OSU	SLL	SLL_processing_1	SLL_processing_1_2	SLL	SLL_processing_CA	USA	CA			A	B	B	B	A	A		A
Marglobe	LA0502	TGRC	OSU	SLL	SLL_fresh	SLL_vintage/fresh	SLL	SLL_vintage	USA	North America			A/B	B	B	B	A	A		A
Marveille_des_Marches	Marveille des Marches	OSU	OSU	mixture	mixture	mixture	SLC	SLC_cultivated_cherry	France	Europe				B	B	B	A			A
Medford_	Medford	OSU	OSU	SLL	SLL_fresh	SLL_vintage/fresh	SLL	SLL_fresh	USA	North America
MERLIN	MERLIN	commercial	COMAV	SLL	SLL_fresh	SLL_vintage/fresh	SLL	SLL			40,8366666667	-1,0625	B	B	B		A	A	A	A
BGV007894	BGV007894	COMAV	COMAV	SLC	SLC_non_Andean	SLC_Mesoamerica	SLC	SLC_Mesoamerica	Mexico	Mesoamerica	20,175	-98,0583333333	B	A	B		A	A	A	A
BGV007899	BGV007899	COMAV	COMAV	SLL	SLL_vintage	SLL_Mesoamerica	SLC	SLC_Mesoamerica	Mexico	Mesoamerica	20,18	-97,9391666667	B	B	B	B	A/B	A	A	A
MLE334	PAS016798	COMAV	COMAV	SLL	SLL_vintage	SLL_vintage_1	SLL	SLL					A		B	A	A	B	A	A
MLE335	PAS016799	COMAV	COMAV	SLC	SLC_1	SLC_1	SLL	SLL					A	A	A	B	A	A	A	A
MLE336	PAS016800	COMAV	COMAV	SLL	SLL_vintage	SLL_vintage_1	SLL	SLL					B	B	B	B	A	A	A	A
MLE337	PAS016801	COMAV	COMAV	SLL	SLL_vintage	SLL_early_breed	SLL	SLL					B	B	B	B	A	A	A	A
MLE344	PAS016802	COMAV	COMAV	SLL	SLL_vintage	SLL_vintage_1	SLL	SLL					A	A	B		A	B	B	A
MLE345	PAS016803	COMAV	COMAV	SLL	SLL_fresh	SLL_vintage/fresh	SLL	SLL					A	B	B	B	A	B	A	A
Mogeor_1	Mogeor_1	commercial	COMAV	SLL	SLL_vintage	SLL_early_breed	SLL	SLL
Money_0	LA2706	TGRC	COMAV	SLL	SLL_vintage	SLL_early_breed	SLL	SLL_early_breed	Netherlands
money_1	LA2706	TGRC	COMAV	SLL	SLL_vintage	SLL_early_breed	SLL	SLL_early_breed	Netherlands	Europe
money_2	LA2706	TGRC	COMAV	SLL	SLL_vintage	SLL_early_breed	SLL	SLL_early_breed	Netherlands	Europe
money_3	LA2706	TGRC	COMAV	SLL	SLL_vintage	SLL_early_breed	SLL	SLL_early_breed	Netherlands	Europe
Moneymaker	LA2706	TGRC	OSU	SLL	SLL_vintage	SLL_early_breed	SLL	SLL_early_breed	Netherlands	Europe
NC_1_CELBR_	NC 1 CELBR	NCSU	OSU	SLL	SLL_fresh	SLL_fresh_1	SLL	SLL_fresh_NC	USA	NC
NC_13E-1_95_	NC 13E-1(95)	NCSU	OSU	SLL	SLL_fresh	SLL_fresh_1	SLL	SLL_fresh_NC	USA	NC
NC_13G	NC 13G	NCSU	OSU	SLL	SLL_fresh	SLL_fresh_1	SLL	SLL_fresh_NC	USA	NC
NC_7_P_rep-8__2006__-_96	NC 7 P rep-8 (2006) - 96	NCSU	OSU	SLL	SLL_fresh	SLL_fresh_1	SLL	SLL_fresh_NC	USA	NC
NC123S	NC123S	NCSU	OSU	SLL	SLL_fresh	SLL_fresh_1	SLL	SLL_fresh_NC	USA	NC				B	B	B	A	A		A
NC140	NC140	NCSU	OSU	SLL	SLL_fresh	SLL_vintage/fresh	SLL	SLL_fresh	USA	North America			B	B	B	B	A	A		A
NC161L-1W_2007_	NC161L-1W(2007)	NCSU	OSU	SLL	SLL_fresh	SLL_fresh_1	SLL	SLL_fresh_NC	USA	NC			B	B	B	B	A	A		A
NC1CS	NC1CS	NCSU	OSU	SLL	SLL_fresh	SLL_fresh_1	SLL	SLL_fresh_NC	USA	NC				B	B	B				A
NC23E-2__93_	NC23E-2 (93)	NCSU	OSU	SLL	SLL_fresh	SLL_fresh_1	SLL	SLL_fresh_NC	USA	NC			B	B	B	B	A	A		A
NC265-1_93_-3-4	LA3625	TGRC	OSU	mixture	mixture	mixture	SLL	SLL_fresh	USA	North America
NC2C	NC2C	NCSU	OSU	mixture	mixture	mixture	SLL	SLL	USA	North America				A	B	A	A	A		A
NC2Y	NC2Y	NCSU	OSU	SLL	SLL_fresh	SLL_fresh_1	SLL	SLL_fresh_NC	USA	NC
NC33EB-1	NC33EB-1	NCSU	OSU	SLL	SLL_fresh	SLL_fresh_1	SLL	SLL_fresh_NC	USA	NC			B	B	B	B	A	A		A
NC47NC2	NC47NC2	NCSU	OSU	SLL	SLL_fresh	SLL_fresh_1	SLL	SLL_fresh_NC	USA	NC			B	B	B	B	A	A		A
NC50-7	NC50-7	NCSU	OSU	SLL	SLL_fresh	SLL_fresh_1	SLL	SLL_fresh_NC	USA	NC			B	B	B	B	A	A		A
NC714-3B_2007_	NC714-3B(2007)	NCSU	OSU	SLL	SLL_fresh	SLL_fresh_1	SLL	SLL_fresh_NC	USA	NC			B	B	B	B	A	A		A
NC8276	NC8276	NCSU	OSU	SLL	SLL_fresh	SLL_fresh_1	SLL	SLL_fresh_NC	USA	NC			B	B	B	B	A	A		A
NC8288	NC8288	NCSU	OSU	SLL	SLL_fresh	SLL_fresh_1	SLL	SLL_fresh_NC	USA	NC			B	B	B	B	A	A		A
NC84173	NC84173	NCSU	OSU	SLL	SLL_fresh	SLL_fresh_1	SLL	SLL_fresh_NC	USA	NC			B	B	B	B	A			A
NC860-1_2008_	NC860-1(2008)	NCSU	OSU	mixture	mixture	mixture	SLC	SLC	USA	North America			A	A	B	A	A	B		A
NC98248	NC98248	NCSU	OSU	SLL	SLL_1	SLL_1	SLL	SLL_fresh	USA	North America
NC99471-3	NC99471-3	NCSU	OSU	SLL	SLL_1	SLL_1	SLL	SLL_fresh	USA	North America			A	B	B	B	A			A
NCEBR-1	NCEBR-1	NCSU	OSU	SLL	SLL_fresh	SLL_fresh_1	SLL	SLL_fresh_NC	USA	NC			B	B	B	B	A	A		A
NCEBR-2	NCEBR-2	NCSU	OSU	SLL	SLL_fresh	SLL_fresh_1	SLL	SLL_fresh_NC	USA	NC			B	B	B	B	A	A		A
NCEBR-3	NCEBR-3	NCSU	OSU	SLL	SLL_fresh	SLL_fresh_1	SLL	SLL_fresh_NC	USA	NC			B	B	B	B	A	A		A
NCEBR-4	NCEBR-4	NCSU	OSU	SLL	SLL_fresh	SLL_fresh_1	SLL	SLL_fresh_NC	USA	NC			B	B	B	B	A	A		A
NCEBR-5	LA3845	TGRC	OSU	SLC	SLC_1	SLC_1	SLC	SLC_cultivated_cherry	USA	North America
NCEBR-6	LA3846	TGRC	OSU	SLL	SLL_1	SLL_1	SLL	SLL_fresh	USA	North America
NCEBR-7	NCEBR-7	NCSU	OSU	SLL	SLL_fresh	SLL_vintage/fresh	SLL	SLL_fresh	USA	North America			A	B	B	B	A	A		A
NCEBR-8	NCEBR-8	NCSU	OSU	SLL	SLL_fresh	SLL_fresh_1	SLL	SLL_fresh_NC	USA	NC			A	B	B	B	A	A		A
NCHS-1	LA3847	TGRC	OSU	SLL	SLL_1	SLL_1	SLL	SLL_fresh	USA	North America
OH03-6439	OH03-6439	OSU	OSU	SLL	SLL_processing_1	SLL_processing_1_3	SLL	SLL_processing_OH	USA	OH			A	B	B	B	A	A		A
OH05-8018	OH05-8018	OSU	OSU	SLL	SLL_processing_1	SLL_processing_1_2	SLL	SLL_processing_OH	USA	OH			A	B	B	B	A	A		A
OH05-8022	OH05-8022	OSU	OSU	SLL	SLL_processing_1	SLL_processing_1_2	SLL	SLL_processing_OH	USA	OH			A	B	B	B	A	A		A
OH05-8025	OH05-8025	OSU	OSU	SLL	SLL_processing_1	SLL_processing_1_2	SLL	SLL_processing_OH	USA	OH			A	B	B	B	A	A		A
OH05-8027	OH05-8027	OSU	OSU	SLL	SLL_processing_1	SLL_processing_1_2	SLL	SLL_processing_OH	USA	OH			A	B	B	B	A	A		A
OH05-8028	OH05-8028	OSU	OSU	SLL	SLL_processing_1	SLL_processing_1_2	SLL	SLL_processing_OH	USA	OH			A	B	B	B	A	A		A
OH05-8030	OH05-8030	OSU	OSU	SLL	SLL_processing_1	SLL_processing_1_2	SLL	SLL_processing_OH	USA	OH			A	B	B	B	A	A		A
OH05-8036	OH05-8036	OSU	OSU	SLL	SLL_processing_1	SLL_processing_1_2	SLL	SLL_processing_OH	USA	OH			A	B	B	B	A	A
OH05-8040	OH05-8040	OSU	OSU	SLL	SLL_processing_1	SLL_processing_1_2	SLL	SLL_processing_OH	USA	OH			A	A/B	B	B	A	A
OH05-8044	OH05-8044	OSU	OSU	SLL	SLL_processing_1	SLL_processing_1_2	SLL	SLL_processing_OH	USA	OH			A	B	B	B	A	A		A
OH05-8046	OH05-8046	OSU	OSU	SLL	SLL_processing_1	SLL_processing_1_2	SLL	SLL_processing_OH	USA	OH			A	B	B	B	A	A		A
OH05-8048	OH05-8048	OSU	OSU	SLL	SLL_processing_1	SLL_processing_1_2	SLL	SLL_processing_OH	USA	OH			A	A/B	B	B	A	A		A
OH05-8053	OH05-8053	OSU	OSU	SLL	SLL_processing_1	SLL_processing_1_2	SLL	SLL_processing_OH	USA	OH			A	B	B	B	A	A		A
OH05-8059	OH05-8059	OSU	OSU	SLL	SLL_processing_1	SLL_processing_1_2	SLL	SLL_processing_OH	USA	OH			A	B	B	B	A	A		A
OH05-8062	OH05-8062	OSU	OSU	SLL	SLL_processing_1	SLL_processing_1_2	SLL	SLL_processing_OH	USA	OH			A	B	B	B	A	A		A
OH05-8064	OH05-8064	OSU	OSU	SLL	SLL_processing_1	SLL_processing_1_2	SLL	SLL_processing_OH	USA	OH			A	B	B	B	A	A		A
OH05-8068	OH05-8068	OSU	OSU	SLL	SLL_processing_1	SLL_processing_1_2	SLL	SLL_processing_OH	USA	OH			A	B	B	B	A	A
OH05-8069	OH05-8069	OSU	OSU	SLL	SLL_processing_1	SLL_processing_1_2	SLL	SLL_processing_OH	USA	OH			A	B	B	B	A	A		A
OH05-8070	OH05-8070	OSU	OSU	SLL	SLL_processing_1	SLL_processing_1_2	SLL	SLL_processing_OH	USA	OH			A	B	B	B	A	A
OH05-8072	OH05-8072	OSU	OSU	SLL	SLL_processing_1	SLL_processing_1_2	SLL	SLL_processing_OH	USA	OH			A	B	B	B	A	A
OH05-8074	OH05-8074	OSU	OSU	SLL	SLL_processing_1	SLL_processing_1_2	SLL	SLL_processing_OH	USA	OH			A	B	B	B	A	A		A
OH05-8078	OH05-8078	OSU	OSU	SLL	SLL_processing_1	SLL_processing_1_2	SLL	SLL_processing_OH	USA	OH			A	B	B	B	A	A
OH05-8079	OH05-8079	OSU	OSU	SLL	SLL_processing_1	SLL_processing_1_2	SLL	SLL_processing_OH	USA	OH			A	B	B	B	A	A		A
OH05-8087	OH05-8087	OSU	OSU	SLL	SLL_processing_1	SLL_processing_1_2	SLL	SLL_processing_OH	USA	OH			A	B	B	B	A	A		A
OH05-8090	OH05-8090	OSU	OSU	SLL	SLL_processing_1	SLL_processing_1_2	SLL	SLL_processing_OH	USA	OH			A	B	B	B	A			A
OH05-8095	OH05-8095	OSU	OSU	SLL	SLL_processing_1	SLL_processing_1_2	SLL	SLL_processing_OH	USA	OH			A	B	B	B	A	A		A
OH05-8104	OH05-8104	OSU	OSU	SLL	SLL_processing_1	SLL_processing_1_2	SLL	SLL_processing_OH	USA	OH			A	B	B	B	A	A		A
OH05-8109	OH05-8109	OSU	OSU	SLL	SLL_processing_1	SLL_processing_1_2	SLL	SLL_processing_OH	USA	OH			A	B	B	B	A	A		A
OH05-8117	OH05-8117	OSU	OSU	SLL	SLL_processing_1	SLL_processing_1_2	SLL	SLL_processing_OH	USA	OH			A	B	B	B	A	A
OH05-8124	OH05-8124	OSU	OSU	SLL	SLL_processing_1	SLL_processing_1_2	SLL	SLL_processing_OH	USA	OH			A	B	B	B	A	A		A
OH05-8139	OH05-8139	OSU	OSU	SLL	SLL_processing_1	SLL_processing_1_2	SLL	SLL_processing_OH	USA	OH			A	B	B	B	A	A		A
OH05-8142	OH05-8142	OSU	OSU	SLL	SLL_processing_1	SLL_processing_1_2	SLL	SLL_processing_OH	USA	OH			A	B	B	B	A	A		A
OH05-8144	OH05-8144	OSU	OSU	SLL	SLL_processing_1	SLL_processing_1_2	SLL	SLL_processing_OH	USA	OH			A	B	B	B	A	A		A
OH05-8151	OH05-8151	OSU	OSU	SLL	SLL_processing_1	SLL_processing_1_2	SLL	SLL_processing_OH	USA	OH			A	B	B	B	A	A		A
OH05-8162	OH05-8162	OSU	OSU	SLL	SLL_processing_1	SLL_processing_1_2	SLL	SLL_processing_OH	USA	OH			A	B	B	B	A	A		A
OH05-8163	OH05-8163	OSU	OSU	SLL	SLL_processing_1	SLL_processing_1_2	SLL	SLL_processing_OH	USA	OH			A	B	B	B	A	A
OH05-8165	OH05-8165	OSU	OSU	SLL	SLL_processing_1	SLL_processing_1_2	SLL	SLL_processing_OH	USA	OH			A	B	B	B	A	A		A
OH05-8171	OH05-8171	OSU	OSU	SLL	SLL_processing_1	SLL_processing_1_2	SLL	SLL_processing_OH	USA	OH			A	B	B	B	A	A		A
OH05-8175	OH05-8175	OSU	OSU	SLL	SLL_processing_1	SLL_processing_1_2	SLL	SLL_processing_OH	USA	OH			A	B	B	B	A	A		A
OH05-8179	OH05-8179	OSU	OSU	SLL	SLL_processing_1	SLL_processing_1_2	SLL	SLL_processing_OH	USA	OH			A	B	B	B	A	A		A
OH05-8185	OH05-8185	OSU	OSU	SLL	SLL_processing_1	SLL_processing_1_2	SLL	SLL_processing_OH	USA	OH			A	B	B	B	A	A		A
OH05-8186	OH05-8186	OSU	OSU	SLL	SLL_processing_1	SLL_processing_1_2	SLL	SLL_processing_OH	USA	OH			A	B	B	B	A	A		A
OH05-8187	OH05-8187	OSU	OSU	SLL	SLL_processing_1	SLL_processing_1_2	SLL	SLL_processing_OH	USA	OH			A	B	B	B	A	A		A
OH05-8188	OH05-8188	OSU	OSU	SLL	SLL_processing_1	SLL_processing_1_2	SLL	SLL_processing_OH	USA	OH			A	B	B	B	A
OH05-8192	OH05-8192	OSU	OSU	SLL	SLL_processing_1	SLL_processing_1_2	SLL	SLL_processing_OH	USA	OH			A	B	B	B	A	A		A
OH05-8193	OH05-8193	OSU	OSU	SLL	SLL_processing_1	SLL_processing_1_2	SLL	SLL_processing_OH	USA	OH			A	B	B	B	A	A		A
OH05-8197	OH05-8197	OSU	OSU	SLL	SLL_processing_1	SLL_processing_1_2	SLL	SLL_processing_OH	USA	OH			A	B	B	B	A	A		A
OH05-8206	OH05-8206	OSU	OSU	SLL	SLL_processing_1	SLL_processing_1_2	SLL	SLL_processing_OH	USA	OH			A	B	B	B	A	A
OH05-8210	OH05-8210	OSU	OSU	SLL	SLL_processing_1	SLL_processing_1_2	SLL	SLL_processing_OH	USA	OH			A	B	B	B	A	A		A
OH05-8214	OH05-8214	OSU	OSU	SLL	SLL_processing_1	SLL_processing_1_2	SLL	SLL_processing_OH	USA	OH			A	B	B	B	A	A		A
OH08-5201	OH08-5201	OSU	OSU	SLL	SLL_processing_1	SLL_processing_1_2	SLL	SLL_processing_OH	USA	OH			A	B	B	B	A	A		A
OH08-5202	OH08-5202	OSU	OSU	SLL	SLL_processing_1	SLL_processing_1_2	SLL	SLL_processing_OH	USA	OH			A	B	B	B	A	A		A
OH08-5203	OH08-5203	OSU	OSU	SLL	SLL_processing_1	SLL_processing_1_2	SLL	SLL_processing_OH	USA	OH			A	B	B	B	A	A		A
OH08-5204	OH08-5204	OSU	OSU	SLL	SLL_processing_1	SLL_processing_1_2	SLL	SLL_processing_OH	USA	OH			A	B	B	B	A	A		A
OH08-5205	OH08-5205	OSU	OSU	SLL	SLL_processing_1	SLL_processing_1_2	SLL	SLL_processing_OH	USA	OH			A	B	B	B	A	A		A
OH08-5206	OH08-5206	OSU	OSU	SLL	SLL_processing_1	SLL_processing_1_2	SLL	SLL_processing_OH	USA	OH			A	B	B	B	A	A
OH08-5207	OH08-5207	OSU	OSU	SLL	SLL_processing_1	SLL_processing_1_1	SLL	SLL_processing_OH	USA	OH			B	B	B	B	A	A
OH08-5210	OH08-5210	OSU	OSU	SLL	SLL_processing_1	SLL_processing_1_2	SLL	SLL_processing_OH	USA	OH			A	B	B	B	A	A
OH08-5211	OH08-5211	OSU	OSU	SLL	SLL_processing_1	SLL_processing_1_2	SLL	SLL_processing_OH	USA	OH			A	B	B	B	A	A		A
OH08-5213	OH08-5213	OSU	OSU	SLL	SLL_processing_1	SLL_processing_1_2	SLL	SLL_processing_OH	USA	OH			A	B	B	B	A	A		A
OH08-5215	OH08-5215	OSU	OSU	SLL	SLL_processing_1	SLL_processing_1_2	SLL	SLL_processing_OH	USA	OH			A	B	B	B	A	A		A
OH08-5216	OH08-5216	OSU	OSU	SLL	SLL_processing_1	SLL_processing_1_1	SLL	SLL_processing_OH	USA	OH			A	B	B	B	A	A		A
OH08-6405	OH08-6405	OSU	OSU	SLL	SLL_vintage	SLL_vintage_1	SLL	SLL_fresh	USA	North America
OH08-7438	OH08-7438	OSU	OSU	SLL	SLL_processing_1	SLL_processing_1_2	SLL	SLL_processing_OH	USA	OH			A	B	B	B	A	A		A
OH08-7439	OH08-7439	OSU	OSU	SLL	SLL_processing_1	SLL_processing_1_2	SLL	SLL_processing_OH	USA	OH			A	B	B	B	A	A		A
OH08-7454	OH08-7454	OSU	OSU	SLL	SLL_processing_1	SLL_processing_1_2	SLL	SLL_processing_OH	USA	OH			A	B	B	B	A	A		A
OH08-7457	OH08-7457	OSU	OSU	SLL	SLL_processing_1	SLL_processing_1_2	SLL	SLL_processing_OH	USA	OH			A	B	B	B	A	A
OH08-7458	OH08-7458	OSU	OSU	SLL	SLL_processing_1	SLL_processing_1_2	SLL	SLL_processing_OH	USA	OH			A	B	B	B	A	A		A
OH08-7459	OH08-7459	OSU	OSU	SLL	SLL_processing_1	SLL_processing_1_2	SLL	SLL_processing_OH	USA	OH			A	B	B	B	A	A		A
OH08-7460	OH08-7460	OSU	OSU	SLL	SLL_processing_1	SLL_processing_1_2	SLL	SLL_processing_OH	USA	OH			A	B	B	B	A	A		A
OH08-7466	OH08-7466	OSU	OSU	SLL	SLL_processing_1	SLL_processing_1_1	SLL	SLL_processing_OH	USA	OH			A	B	B	B	A	B		A
OH08-7469	OH08-7469	OSU	OSU	SLL	SLL_processing_1	SLL_processing_1_2	SLL	SLL_processing_OH	USA	OH			A	B	B	B	A	A		A
OH08-7470	OH08-7470	OSU	OSU	SLL	SLL_processing_1	SLL_processing_1_2	SLL	SLL_processing_OH	USA	OH			A	B	B	B	A	A		A
OH2641	OH2641	OSU	OSU	SLL	SLL_processing_1	SLL_processing_1_2	SLL	SLL_processing_OH	USA	OH			A	B	B	B	A	A		A
OH3614	OH3614	OSU	OSU	SLL	SLL_processing_1	SLL_processing_1_2	SLL	SLL_processing_OH	USA	OH			A	B	B	B	A	A		A
OH5-8127	OH5-8127	OSU	OSU	SLL	SLL_processing_1	SLL_processing_1_2	SLL	SLL_processing_OH	USA	OH			A	B	B	B	A	A
OH5-8157	OH5-8157	OSU	OSU	SLL	SLL_processing_1	SLL_processing_1_2	SLL	SLL_processing_OH	USA	OH			A	B	B	B	A	A		A
OH5-8164	OH5-8164	OSU	OSU	SLL	SLL_processing_1	SLL_processing_1_2	SLL	SLL_processing_OH	USA	OH			A	B	B	B	A	A		A
OH7536	OH7536	OSU	OSU	SLL	SLL_processing_1	SLL_processing_1_2	SLL	SLL_processing
OH7814	OH7814	OSU	OSU	SLL	SLL_processing_1	SLL_processing_1_2	SLL	SLL_processing_OH	USA	OH			A	B	B	B	A	A		A
OH7870	OH7870	OSU	OSU	SLL	SLL_processing_1	SLL_processing_1_2	SLL	SLL_processing_OH	USA	OH			A	B	B	B	A	A		A
OH7983	OH7983	OSU	OSU	SLL	SLL_processing_1	SLL_processing_1_2	SLL	SLL_processing_OH	USA	OH			A	B	B	B	A	A		A
OH8243	OH8243	OSU	OSU	SLL	SLL_processing_1	SLL_processing_1_3	SLL	SLL_processing_OH	USA	OH			A	B	B	B	A	A		A
OH8245	OH8245	OSU	OSU	SLL	SLL_processing_1	SLL_processing_1_2	SLL	SLL_processing_OH	USA	OH
OH832	OH832	OSU	OSU	SLL	SLL_processing_1	SLL_processing_1_2	SLL	SLL_processing_OH	USA	OH			A	B	B	B	A	A		A
OH8446	OH8446	OSU	OSU	SLL	SLL_processing_1	SLL_processing_1_1	SLL	SLL_processing_OH	USA	OH			A	B	A	B	A	A		A
OH8556	OH8556	OSU	OSU	SLL	SLL_processing_1	SLL_processing_1_2	SLL	SLL_processing_OH	USA	OH			A	B	B	B	A	A		A
OH86120	OH86120	OSU	OSU	SLL	SLL_processing_1	SLL_processing_1_2	SLL	SLL_processing_OH	USA	OH			A	B	B	B	A	A		A
OH8614-1	OH8614-1	OSU	OSU	mixture	mixture	mixture	SLL	SLL_processing	USA	North America			A	B	B	B	A	A		A
OH87160	OH87160	OSU	OSU	SLL	SLL_processing_1	SLL_processing_1_2	SLL	SLL_processing_OH	USA	OH			A	B	B	B	A	A		A
OH88119	OH88119	OSU	OSU	SLL	SLL_processing_1	SLL_processing_1_2	SLL	SLL_processing_OH	USA	OH			A	B	B	B	A	A		A
OH9241	OH9241	OSU	OSU	SLL	SLL_processing_1	SLL_processing_1_2	SLL	SLL_processing_OH	USA	OH			A	B	B	B	A	A		A
OH9242	OH9242	OSU	OSU	SLL	SLL_processing_1	SLL_processing_1_2	SLL	SLL_processing_OH	USA	OH			A	B	B	B	A	A		A
OH97L97	OH97L97	OSU	OSU	SLL	SLL_1	SLL_1	SLL	SLL_processing
OH981049	OH981049	OSU	OSU	SLL	SLL_processing_1	SLL_processing_1_2	SLL	SLL_processing_OH	USA	OH			A	B	B	B	A	A		A
OH981067	OH981067	OSU	OSU	SLL	SLL_processing_1	SLL_processing_1_2	SLL	SLL_processing_OH	USA	OH
OH981136	OH981136	OSU	OSU	SLL	SLL_processing_1	SLL_processing_1_2	SLL	SLL_processing_CA	USA	CA			A	B	B	B	A	A		A
OH981205	OH981205	OSU	OSU	SLL	SLL_processing_1	SLL_processing_1_2	SLL	SLL_processing_OH	USA	OH			A	B	B	B	A	A		A
OH987034	OH987034	OSU	OSU	SLL	SLL_processing_1	SLL_processing_1_2	SLL	SLL_processing_OH	USA	OH			A	B	B	B	A	A		A
Ohio_MR13	Ohio MR13	OSU	OSU	SLL	SLL_fresh	SLL_vintage/fresh	SLL	SLL_fresh	USA	North America			B	B	B	B	A	A		A
Ohio11	Ohio11	OSU	OSU	SLL	SLL_fresh	SLL_vintage/fresh	SLL	SLL_fresh	USA	North America			B	B	B	B	A	A		A
Old_Brooks	Old_Brooks	OSU	OSU	SLL	SLL_vintage	SLL_vintage_1	SLL	SLL_vintage					B	B	B	B	B	A		A
Opalka	Opalka	OSU	OSU	SLL	SLL_vintage	SLL_vintage_1	SLL	SLL_vintage	Poland	Europe			B	B	B	B	A	A		B
OR11	OR11	OSU	OSU	SLC	SLC_1	SLC_1	SLC	SLC_cultivated_cherry	USA	North America			B	A	B	A	A	A		A
Orange_Strawberry	Orange Strawberry	OSU	OSU	SLL	SLL_vintage	SLL_vintage_1	SLL	SLL_vintage					B	B	B	B	B	A		A
Oregon_Spring	Oregon Spring	OSU	OSU	SLL	SLL_fresh	SLL_vintage/fresh	SLL	SLL_fresh	USA	North America			B	B	B	B	A			A
Oregon_Star	Oregon Star	OSU	OSU	SLL	SLL_processing_1	SLL_processing_1_1	SLL	SLL_fresh_OR	USA	OR			B	B	B	B	A	A		B
Oroma_	Oroma	OSU	OSU	SLL	SLL_processing_1	SLL_processing_1_1	SLL	SLL_processing_OR	USA	OR			A	B	B	B	A	A		A
OX325	OX325	OSU	OSU	SLL	SLL_processing_1	SLL_processing_1_2	SLL	SLL	USA	OH
Oxheart	Oxheart	OSU	OSU	SLL	SLL_vintage	SLL_vintage_1	SLL	SLL_vintage	USA	North America			B	B	B	B	B	A		A
P20-3-1	P20-3-1	OSU	OSU	mixture	mixture	mixture	SLL	SLL_fresh	USA	North America				B	B	B	A	A		A
PARAGON	PI 451990	USDA	OSU	SLL	SLL_vintage	SLL_vintage_1	SLL	SLL_vintage	USA	North America			A/B	B	B	B	A	A		A
PAS10723	BGV010723	COMAV	COMAV	SLL	SLL_vintage	SLL_vintage_1	SLL	SLL_vintage	France	Europe			B	B	B	B	A	A	A	A
PAS11512	BGV011512	COMAV	COMAV	SLL	SLL_vintage	SLL_vintage_1	SLL	SLL_vintage	Portugal	Europe	38,7947222222	-9,3308333333		A	A		A	A	A	A
PAS12594	BGV012594	COMAV	COMAV	SLL	SLL_vintage	SLL_early_breed	SLL	SLL_vintage	France	Europe				B	B	B	A	A
PAS12597	BGV012597	COMAV	COMAV	SLL	SLL_vintage	SLL_vintage_1	SLL	SLL_vintage	France	Europe			B		B		A	A
PAS12934	BGV912851	COMAV	COMAV	SLL	SLL_vintage	SLL_vintage_1	SLL	SLL_vintage	Portugal	Europe			B	B	B	B	A	A	A/B	A
PAS16398	BGV015365	COMAV	COMAV	SLL	SLL_fresh	SLL_vintage/fresh	SLL	SLL_vintage	France	Europe	43,6872222222	4,8916666667	B	B	B	B	B	A	A	A
PAS16401	BGV015368	COMAV	COMAV	SLC	SLC_non_Andean	SLC_Asia	SLL	SLL_vintage	France	Europe			B	B	B	A	B	A	A	A
PAS16651	PAS16651	COMAV	COMAV	SLL	SLL_1	SLL_1	SLL	SLL	Salvador	Mesoamerica	13,8358333333	-89,6191666667	A/B	B	B	B	A	A
PAS16653	PAS16653	COMAV	COMAV	SLL	SLL_vintage	SLL_Mesoamerica	SLL	SLL_Mesoamerica	Salvador	Mesoamerica	13,8358333333	-89,6180555556	B	B	B	B	A	A	A	A
PAS16667	PAS16667	COMAV	COMAV	SLL	SLL_fresh	SLL_vintage/fresh	SLL	SLL	Salvador	Mesoamerica	13,8358333333	-89,6166666667	B	B	B	B	A	A	A	A
PAS4207	BGV004207	COMAV	COMAV	SLL	SLL_fresh	SLL_vintage/fresh	SLL	SLL	Portugal	Europe	37,7416666667	-25,6583333333	B	A	B		A	A	A	A
PAS9488	BGV009488	COMAV	COMAV	SLL	SLL_vintage	SLL_vintage_1	SLL	SLL_vintage	France	Europe			B	B	B	B	B	A
PE9	BGV007946	COMAV	COMAV	SP	SP_Peru	SP_Peru_4	SP	SP_Peru_C3	Peru	Peru_C3	-7,3083333333	-79,325	A	A	A	A	A	A	B	A
Pearson	LA0012	TGRC	OSU	SLL	SLL_fresh	SLL_vintage/fresh	SLL	SLL_processing	USA	North America	39,4530555556	-111,3169444444	B	B		B	A	A		A
Peron	Peron	GLVWG	OSU	SLC	SLC_non_Andean	SLC_world	SLL	SLL_vintage					B	B	A	B	B	A		A
Peto_460	PI 600920	USDA	OSU	SLL	SLL_processing_1	SLL_processing_1_2	SLL	SLL	USA	North America	36,8444444444	-120,0658333333	A	B	B	B	A	A		A
Peto95-43	LA3528	TGRC	OSU	SLL	SLL_processing_1	SLL_processing_1_2	SLL	SLL_processing	USA	North America
PI 379051	LA1338	TGRC	OSU	conflicting classification	conflicting classification	conflicting classification	SLC	SLC_Ecuador	Ecuador	Ecuador	-1,483333	-78
PI_114490	PI 114490	USDA	OSU	mixture	mixture	mixture	SLC	SLC	United Kingdom	Europe	51,5027777778	-0,0755555556
PI_124035	PI 124035	USDA	OSU	SLL	SLL_vintage	SLL_vintage_1	SLL	SLL_vintage	Peru	Peru_C5	-12,045	-77,0758333333	B	B	B	A/B		A		A
PI_124037	PI 124037	USDA	OSU	SLL	SLL_vintage	SLL_vintage_1	SLL	SLL_vintage	Chile	South America	-39,7769444444	-73,3425	B	B	B	B	A	A		A
PI_127820	PI 127820	USDA	OSU	SLC	SLC_Peru	SLC_Peru_2	SLC	SLC_South America	Bolivia	South America	-16,408134	-67,527516	B	B	B	A	A	A		A
PI_128216	PI 128216	USDA	OSU	SP	SP_Peru	SP_non_Andean	SP	SP_South America	Bolivia	South America	-16,4	-67,6766666667
PI_128586	PI 128586	USDA	OSU	mixture	mixture	mixture	SLC	SLC_Costa Rica	Costa Rica	Costa Rica	-32,9902777778	-71,3	B	B	A	B	B	A		A
PI_128592	PI 128592	USDA	OSU	SLC	SLC_Ecuador	SLC_vintage	SLL	SLL_vintage	Chile	South America	-33,0463888889	-71,6172222222	B	B	B	B	A	A		A
PI_129026	PI 129026	USDA	OSU	SLC	SLC_Ecuador	SLC_vintage	SLL	SLL_vintage	Ecuador	Ecuador_C3	-2,1375	-79,8941666667	B	B	B	B	B	A		A
PI_129033	PI 129033	USDA	OSU	SLC	SLC_Ecuador	SLC_vintage	SLL	SLL_vintage	Ecuador	Ecuador_C3	-2,1375	-79,8941666667	B	B	B	A	B	A		A
PI_129084	PI 129084	USDA	OSU	SLC	SLC_Ecuador	SLC_vintage	SLL	SLL_vintage	Colombia	Colombia	4,5413888889	-75,6508333333	B	B	B	B	B	A		A
PI_129128	PI 129128	USDA	OSU	SLC	SLC_non_Andean	SLC_Colombia	SLC	SLC_Mesoamerica	Panama	Mesoamerica	9,034829	-79,517899	B	A	A	A	A	A		A
PI_129142	PI 129142	USDA	OSU	SLC	SLC_Peru	SLC_Peru_2	SLL	SLL_vintage	Ecuador	Ecuador_M2	-3,3272222222	-79,8088888889	B	B	B	A	A	A		A
PI_155372	PI 155372	USDA	OSU	SLC	SLC_non_Andean	SLC_Colombia	SLC	SLC	Peru	Peru_I2	-9,293495	-75,997424	B	B	A	A	A	A		A
PI_159009	PI 159009	USDA	OSU	SLL	SLL_vintage	SLL_vintage_1	SLL	SLL_vintage	Peru	Peru_C5	-12,045	-77,0758333333	B	B	B	B	A	A		A
PI_196297	PI 196297	USDA	OSU	SLC	SLC_Ecuador	SLC_vintage	SLL	SLL_Mesoamerica	Nicaragua	Mesoamerica	12,1786111111	-84,3436111111	B	B	B	A	B	A		A
PI_270408	PI 270408	USDA	OSU	SLC	SLC_non_Andean	SLC_Mesoamerica	SLC	SLC_Mesoamerica	Mexico	Mesoamerica	20,1738888889	-98,0586111111	B	B	B	B	A	A		A
PI_270430	PI 270430	USDA	OSU	SLL	SLL_vintage	SLL_Mesoamerica	SLL	SLL_Mesoamerica	Mexico	Mesoamerica	18,1397222222	-94,4819444444	B	B	A/B	A/B	B	A		A
PI_272703	PI 272703	USDA	OSU	SLL	SLL_vintage	SLL_Mesoamerica	SLL	SLL_Mesoamerica	Guatemala	Mesoamerica	15,5488888889	-91,7641666667	B	A	B	A	A	A		A
PI_281553	PI 281553	USDA	OSU	SLL	SLL_vintage	SLL_vintage_1	SLL	SLL_fresh	Japan	Asia
PI_340906	PI 340906	USDA	OSU	SLC	SLC_mixture	SLC_mixture	SLC	SLC_cultivated_cherry	USA	North America
PI_365914	PI 365914	USDA	OSU	SP	SP_mixture	SP_mixture	SP	SP_Ecuador_C2	Ecuador	Ecuador_C2	-1,5536	-79,47
PI_378997	LA1290	TGRC	OSU	SLC	SLC_Peru	SLC_Peru_2	SLC	SLC_Peru_I2	Peru	Peru_I2	-11,35	-74,566667	B	B	A	A	A	A		A
PI_379003	LA1314	TGRC	OSU	SLC	SLC_Peru	SLC_Peru_3	SLC	SLC_Peru_I3	Peru	Peru_I3	-12,56	-73,82
PI_406759	PI 406759	USDA	OSU	SLL	SLL_vintage	SLL_vintage_1	SLC	SLC_Costa Rica	Costa Rica	Costa Rica	9,85	-83,833333
PI_470262	PI 470262	USDA	OSU	SLC	SLC_non_Andean	SLC_Asia	SLC	SLC_Asia	Indonesia	Asia	-3,410184	114,845138
PI_564169	PI 564169	USDA	OSU	mixture	mixture	mixture	SLL	SLL_fresh	USA	North America	43,2130555556	-71,4569444444
PI_647532	PI 647532	USDA	OSU	SLL	SLL_vintage	SLL_vintage_1	SLL	SLL_fresh	USA	North America
PI_65023	PI 65023	USDA	OSU	SLL	SLL_vintage	SLL_vintage_1	SLL	SLL_fresh	Spain	Europe	39,687936	2,514149
PI126942	PI126942	USDA	OSU	SLC	SLC_Peru	SLC_Peru_3	SLC	SLC_Peru_I2	Peru	Peru_I2	-9,3083333333	-75,9916666667	B	A	B	A	A	A	A	A
PI375937_1	PI 375937	USDA	OSU	mixture	mixture	mixture	SP	SP	Mexico	Mesoamerica
PI387854	PI387854	USDA	COMAV	SLC	SLC_Ecuador	SLC_vintage	SLC	SLC_South America	Bolivia	South America	-20,1416666667	-64,2083333333	B	B	B	A	A	A
PI406761	PI406761	USDA	COMAV	SLC	SLC_non_Andean	SLC_Costa_Rica	SLC	SLC_Costa Rica	Costa Rica	Costa Rica	10,025	-84,225	A	A	A	A	A	A	A	A
PI406781	PI406781	USDA	COMAV	SLC	SLC_non_Andean	SLC_Mesoamerica	SLC	SLC_Costa Rica	Costa Rica	Costa Rica	11,075	-85,6416666667	A	B	A	A	A	A	A	A
PI406823	PI406823	USDA	COMAV	SLC	SLC_non_Andean	SLC_Mesoamerica	SLC	SLC_Mesoamerica	Salvador	Mesoamerica	13,825	-89,4083333333		A	B	B	A	A	A	A
PI406835	PI406835	USDA	COMAV	SLC	SLC_non_Andean	SLC_Mesoamerica	SLC	SLC	Salvador	Mesoamerica	13,7416666667	-89,7416666667	A	A	A	A	A	A	A	A
PI406972	PI406972	USDA	COMAV	SLL	SLL_vintage	SLL_Mesoamerica	SLC	SLC_Mesoamerica	Nicaragua	Mesoamerica	12,0583333333	-85,4583333333	B	B	A	B	A	A	A	A
PI438556	PI438556	USDA	COMAV	SLC	SLC_non_Andean	SLC_Mesoamerica	SLC	SLC	Belize	Mesoamerica	18,3583333333	-88,4416666667	B	B	A	A	A	A	A	A
PI452284	PI452284	USDA	COMAV	SLC	SLC_non_Andean	SLC_Mesoamerica	SP	SP_Mesoamerica	Honduras	Mesoamerica	14,85	-87,9333333333	B	B	A	A	A	A
PI487625	PI 487625	USDA	COMAV	SLC	SLC_Ecuador	SLC_Ecuador_3	SP	SP_Costa Rica	Costa Rica	Costa Rica	9,6061111111	-84,1408333333	B	B	B	A	A	A	A	A
PI92866	PI92866	USDA	COMAV	SLC	SLC_non_Andean	SLC_world	SLC	SLC_Asia	China	Asia	39,9047222222	116,4083333333	A	B	A	A	A	B	A	A
Piedmont	Piedmont	NCSU	OSU	SLL	SLL_fresh	SLL_fresh_1	SLL	SLL_fresh_NC	USA	NC
Pomodoro	PI 647486	USDA	OSU	SLL	SLL_vintage	SLL_vintage_1	SLL	SLL_vintage	Italy	Europe			B	B		B	B	A		A
Ponderosa	PI 270206	USDA	OSU	SLL	SLL_vintage	SLL_Mesoamerica	SLL	SLL_vintage	USA	North America			A	B	A	B	A	A		A
Principe_Borghese	LA0089	TGRC	OSU	SLL	SLL_vintage	SLL_vintage_1	SLC	SLC_cultivated_cherry	Italy	Europe			A	B		A	A	B		A
Prospero	PI 157993	USDA	OSU	SLL	SLL_vintage	SLL_vintage_1	SLL	SLL_vintage	Italy	Europe			B	A/B	B	A/B	B	A		A
PS696	PS696	Seminis	OSU	SLL	SLL_processing_1	SLL_processing_1_2	SLL	SLL_processing
PSPL153	PI 270443	USDA	OSU	SLC	SLC_non_Andean	SLC_Mesoamerica	SP	SP	Mexico	Mesoamerica	20,4536111111	-97,3211111111
PT206	PAS014668	COMAV	COMAV	SLL	SLL_1	SLL_1	SLL	SLL	Peru	Peru_I1	-6,0527777778	-77,1694444444	A	B	B	B	A	A
PT210BIS	BGV015382	COMAV	COMAV	SP	SP_Peru	SP_Peru_1	SP	SP_Peru_M4	Peru	Peru_M4	-5,8855555556	-78,1761111111	A	A	A	A	A	A	B	A
PT234	PT234	COMAV	COMAV	SLL	SLL_1	SLL_1	SLL	SLL	Peru	Peru_C3	-7,1522222222	-78,5152777778	A/B	B	B	B	A	A	A	A
PT53	PAS014528	COMAV	COMAV	SP	SP_Peru	SP_Peru_1	SP	SP_Peru_M4	Peru	Peru_M4	-5,6933333333	-78,8016666667	A	A	A	A	A	A	B	A
PT61	BGV015381	COMAV	COMAV	SP	SP_Peru	SP_Peru_1	SP	SP_Peru_M4	Peru	Peru_M4	-5,5155555556	-78,8233333333	A	A	A	A	A	A	B	A
Purple_Clabash	PI 290857	USDA	OSU	SLC	SLC_non_Andean	SLC_Asia	SLL	SLL_vintage	USA	North America
R001	R001	Ridgetown	OSU	SLL	SLL_processing_1	SLL_processing_1_2	SLL	SLL_processing_Ontario	Canada	Ontario			A	B	B	B	A	A		A
R9812	R9812	Ridgetown	OSU	SLL	SLL_processing_1	SLL_processing_1_2	SLL	SLL_processing_Ontario	Canada	Ontario			A	B	B	B	A	A
R996	R996	Ridgetown	OSU	SLL	SLL_processing_1	SLL_processing_1_2	SLL	SLL_processing_Ontario	Canada	Ontario			A	B	B	B	A	A		A
R997	R997	Ridgetown	OSU	SLL	SLL_processing_1	SLL_processing_1_2	SLL	SLL_processing_Ontario	Canada	Ontario			A	B	A	B	A	A		A
Rinon_PI_118783	PI 118783	USDA	OSU	SLL	SLL_vintage	SLL_Mesoamerica	SLL	SLL_vintage	Venezuela	South America	10,0725	-69,1061111111	B	B	B	B	B	A		A
Rinon_PI_98097	PI 98097	USDA	OSU	SLL	SLL_vintage	SLL_Mesoamerica	SLL	SLL_Mesoamerica	Cuba	Mesoamerica	22,13	-80,3355555556	B	B	A	A	B	A		A
RioGrande	LA3343	TGRC	OSU	SLL	SLL_1	SLL_1	SLL	SLL	USA	North America
RioGrande_david	LA3343	TGRC	OSU	SLL	SLL_1	SLL_1	SLL	SLL_vintage	USA	North America
ROD271	BGV011178	COMAV	COMAV	mixture	mixture	mixture	SLL	SLL	Poland	Europe			B	A	B	B	B	A	A	A
RomaVF	RomaVF	OSU	OSU	SLL	SLL_vintage	SLL_vintage_1	SLL	SLL_vintage					A	B	B	B	A	B		A
Rosa_o_Monserrat	PI 647305	USDA	OSU	SLL	SLL_vintage	SLL_vintage_1	SLL	SLL_vintage	Spain	Europe	41,2333333333	-1,8333333333
RP75/59	RP75/59	COMAV	COMAV	mixture	mixture	mixture	SLL	SLL_fresh
Rumi_Banjan	PI 125831	USDA	OSU	SLL	SLL_vintage	SLL_Mesoamerica	SLL	SLL_vintage	Afganistan	Asia	34,7302777778	70,2916666667	B	B	A/B	B		A		A
Rutgers	LA1090	TGRC	OSU	SLL	SLL_vintage	SLL_vintage_1	SLL	SLL_vintage	USA	North America
San_Marzano	LA3008	TGRC	OSU	SLL	SLL_vintage	SLL_vintage_1	SLL	SLL_vintage	Italy	Europe
Sao_Paulo	PI 117563	USDA	OSU	SLL	SLL_vintage	SLL_Mesoamerica	SLL	SLL_vintage	Brazil	South America	-22,930571	-43,374481	B	B	B	A	A	A		A
Saucy	Saucy	OSU	OSU	SLL	SLL_processing_1	SLL_processing_1_1	SLL	SLL_processing_OR	USA	OR			A	B	B	B	A	A		A
Severianin	Severianin	OSU	OSU	SLL	SLL_vintage	SLL_vintage_1	SLL	SLL_fresh	USA	North America
SG07-318	SG07-318	OSU	OSU	mixture	mixture	mixture	SLLxSP	SLLxSP
SG07-320	SG07-320	OSU	OSU	mixture	mixture	mixture	SLLxSP	SLLxSP
SG07-328	SG07-328	OSU	OSU	mixture	mixture	mixture	SLL	SLL_hybrid	USA	North America
SG07-335	SG07-335	OSU	OSU	SLL	SLL_fresh	SLL_vintage/fresh	SLL	SLL_hybrid	USA	North America
SG07-338	SG07-338	OSU	OSU	mixture	mixture	mixture	SLL	SLL_hybrid	USA	North America
SG08-423	SG08-423	OSU	OSU	SLL	SLL_processing_1	SLL_processing_1_2	SLL	SLL_hybrid	USA	OH
SG08-426	SG08-426	OSU	OSU	SLL	SLL_processing_1	SLL_processing_1_2	SLL	SLL_hybrid	USA	OH
SG09-403	SG09-403	OSU	OSU	mixture	mixture	mixture	SLLxSpenelli	SLLxSpenelli
Siletz	Siletz	OSU	OSU	SLL	SLL_fresh	SLL_vintage/fresh	SLL	SLL_fresh	USA	North America			B	B	B	B	A	A		A
SLL_koenig	LA3475	TGRC	Koenig et al.	SLL	SLL_processing_1	SLL_processing_1_2	SLL	SLL
Sponzillo	Sponzillo	OSU	OSU	mixture	mixture	mixture	SLC	SLC_cultivated_cherry	Italy	Europe			A	A	B	A	A	B		A
Stupice	PI 250436	USDA	OSU	SLL	SLL_vintage	SLL_vintage_1	SLL	SLL_vintage	Chzech Republic	Europe	50,0827777778	14,475
SUDL14	BGV004584	COMAV	COMAV	SLC	SLC_non_Andean	SLC_Colombia	SLC	SLC	Colombia	Colombia	5,0505555556	-74,1244444444	B	A	A	A	A	A	A	A
Summit	Summit	NCSU	OSU	SLL	SLL_fresh	SLL_fresh_1	SLL	SLL_fresh_NC	USA	NC
Sun1642	Sun1642	OSU	OSU	SLL	SLL_processing_1	SLL_processing_1_2	SLL	SLL_processing_CA	USA	CA			A	B	B	B	A	A		B
T-5	LA2399	TGRC	OSU	SLL	SLL_fresh	SLL_vintage/fresh	SLL	SLL_fresh	USA	North America
T-9	LA2590	TGRC	OSU	SLL	SLL_fresh	SLL_vintage/fresh	SLL	SLL_fresh	USA	North America
T1003	T1003	IPK	OSU	SLL	SLL_vintage	SLL_vintage_1	SLL	SLL_vintage	Italy	Europe			A	B	A	B	A	A		A
T1173	T1173	IPK	OSU	SLL	SLL_vintage	SLL_vintage_1	SLL	SLL_vintage					A	B	B	B	B	B		A
T1693	T1693	IPK	OSU	SLL	SLL_vintage	SLL_vintage_1	SLL	SLL_vintage	Italy	Europe			A	B	B	B	A	B		A
T1697	T1697	IPK	OSU	SLL	SLL_vintage	SLL_vintage_1	SLL	SLL_vintage	Italy	Europe			A/B	B	A	B	A	A		A
T1708	T1708	IPK	OSU	SLL	SLL_fresh	SLL_vintage/fresh	SLL	SLL_vintage					B	B	B	B	B	A		A
T909	T909	IPK	OSU	SLL	SLL_fresh	SLL_vintage/fresh	SLL	SLL_vintage					B				A	A		A
T984	T984	IPK	OSU	SLL	SLL_vintage	SLL_vintage_1	SLL	SLL_vintage					A	B	B	B	A	A		A
Tainan	PI 647556	USDA	OSU	mixture	mixture	mixture	SLC	SLC_cultivated_cherry	Taiwan	Asia	23,152987	120,159759
Tomate	PI 99782	USDA	OSU	SLL	SLL_vintage	SLL_vintage_1	SLL	SLL_vintage	Peru	Peru_C5	-11,4708333333	-75,685	A/B	B	B	A/B	A	A		A
Tomate_del_lugar	PI 647447	USDA	OSU	SLL	SLL_vintage	SLL_vintage_1	SLL	SLL_vintage	Bolivia	South America	-11	-68,75	B	B	B	A	A	A		A
Tres_Cantos	Tres Cantos	OSU	OSU	SLL	SLL_fresh	SLL_vintage/fresh	SLL	SLL_vintage	Spain	Europe			B	B	B	B	A	A		A
Tropic	Tropic	OSU	OSU	SLL	SLL_fresh	SLL_fresh_1	SLL	SLL_fresh					B	B	B	B	A	A		A
Turrialba	PI 212062	USDA	OSU	SLL	SLL_vintage	SLL_Mesoamerica	SLL	SLL_Mesoamerica	Costa Rica	Mesoamerica	10,0319444444	-83,7694444444	B	B	B	B	A	A		A
UC-204B	LA4437	TGRC	OSU	SLL	SLL_processing_1	SLL_processing_1_2	SLL	SLL_processing_CA	USA	CA			B	B	B	B		A		A
UC-82	UC-82	TGRC	OSU	SLL	SLL_processing_1	SLL_processing_1_2	SLL	SLL_processing_CA	USA	CA
UC-82_comav	LA1706	TGRC	COMAV	SLL	SLL_processing_1	SLL_processing_1_2	SLL	SLL
UC-MR20	LA2937	TGRC	OSU	SLL	SLL_fresh	SLL_vintage/fresh	SLL	SLL_fresh	USA	North America
UC-N28	LA2938	TGRC	OSU	SLL	SLL_fresh	SLL_vintage/fresh	SLL	SLL_fresh	USA	North America
UC-T338	LA2939	TGRC	OSU	SLL	SLL_fresh	SLL_vintage/fresh	SLL	SLL_fresh	USA	North America
UC-TR51	LA2941	TGRC	OSU	SLL	SLL_fresh	SLL_vintage/fresh	SLL	SLL_fresh	USA	North America
Unilever265	Unilever265	OSU	OSU	SLL	SLL_processing_1	SLL_processing_1_2	SLL	SLL_processing_CA	USA	CA			A	B	B	B	A	A		A
UPV23616	BGV007104	COMAV	COMAV	SP	SP_Ecuador	SP_Ecuador_1	SP	SP_Ecuador_C1	Ecuador	Ecuador_C1	0,8752777778	-79,7752777778	A	A	A	A	A	A	A	A
UPV2909	UPV2909	COMAV	COMAV	SLL	SLL_vintage	SLL_vintage_1	SLL	SLL_vintage	Italy	Europe	42,4255555556	12,1083333333	A	B	A	A	A	B
UPV29739	PAS015573	COMAV	COMAV	SLL	SLL_vintage	SLL_vintage_1	SLL	SLL_vintage	China	Asia	23,5161111111	116,8083333333	B	B	A	B	A
UPV29812	BGV015359	COMAV	COMAV	SLL	SLL_vintage	SLL_vintage_1	SLL	SLL_vintage	Italy	Europe	42,6602777778	13,7083333333	A	B	B	B	B	A	A	A
UPV29814	PAS015648	COMAV	COMAV	SLL	SLL_vintage	SLL_vintage_1	SLL	SLL_vintage	Italy	Europe	42,1613888889	12,2416666667	A	B	B	B	A	B	A	A
UPV29815	PAS015649	COMAV	COMAV	SLL	SLL_vintage	SLL_vintage_1	SLL	SLL_vintage	Italy	Europe	42,4255555556	12,1083333333	B		A	B	B	A	A	A
UPV29816	PAS015650	COMAV	COMAV	SLL	SLL_vintage	SLL_vintage_1	SLL	SLL_vintage	Italy	Europe	42,4255555556	12,1083333333	A	B	B	B	B	B	A	A
UPV29817	PAS015651	COMAV	COMAV	SLL	SLL_vintage	SLL_vintage_1	SLL	SLL_vintage	Italy	Europe	43,7161111111	10,4083333333	A	B	B	B	B	B	A	A
UPV7757	BGV014911	COMAV	COMAV	SLL	SLL_vintage	SLL_vintage_1	SLL	SLL_vintage	Spain	Europe			B	B	B	B	A	A	A	A
VERDI	VERDI	commercial	COMAV	SLL	SLL_fresh	SLL_vintage/fresh	SLL	SLL					B	B	B	B	A	A
VFNT_Cherry	LA1221	TGRC	OSU	mixture	mixture	mixture	SLC	SLC_cultivated_cherry
VIR3180	VIR3180	VIR	COMAV	SLL	SLL_vintage	SLL_Mesoamerica	SLL	SLL_Mesoamerica	Cuba	Mesoamerica	23,1166666667	-82,4	B	B	A			A	A	A
VIR3291	VIR3291	VIR	COMAV	SLL	SLL_vintage	SLL_vintage_1	SLL	SLL_early_breed	Estonia	Europe			B	B	B	B	A	A	A	A
VIR3474	VIR3474	VIR	COMAV	SLL	SLL_vintage	SLL_vintage_1	SLL	SLL_vintage	Sudan	Africa			B	B	B	B	A	A	A	A
VIR3479	VIR3479	VIR	COMAV	SLC	SLC_non_Andean	SLC_world	SLC	SLC	Guinea-Bissau	Africa	12,0286111111	-14,9102777778	A	B	B	A	A	A
VIR3494	VIR3494	VIR	COMAV	SLL	SLL_vintage	SLL_Mesoamerica	SLC	SLC	Cuba	Mesoamerica	23,1166666667	-82,4	B		A		A	A	A	A
VIR3507	VIR3507	VIR	COMAV	SLL	SLL_vintage	SLL_Mesoamerica	SLL	SLL_Mesoamerica	Cuba	Mesoamerica	23,1166666667	-82,4	B	B	A	A	A	A
VIR3644	VIR3644	VIR	COMAV	SLL	SLL_vintage	SLL_vintage_1	SLL	SLL_early_breed	Pakistan	Asia			A	B	B		A
VIR3847	VIR3847	VIR	COMAV	SLL	SLL_vintage	SLL_Mesoamerica	SLC	SLC	Burundi	Africa	-3,3325	29,9416666667	B	B	A	A	A	A	A	A
VIR4197	VIR4197	VIR	COMAV	SLL	SLL_vintage	SLL_vintage_1	SLC	SLC	Ethiopia	Africa	8,9286111111	39,675	A	B	A	A	A	A	A	A
VIR4611	VIR4611	VIR	COMAV	SLL	SLL_fresh	SLL_vintage/fresh	SLL	SLL_vintage	Zimbaue	Africa			B	B	B	B	A	A
Voyage	Voyage	OSU	OSU	SLL	SLL_vintage	SLL_Mesoamerica	SLL	SLL
W-C_1050	PI 390510	USDA	OSU	SLC	SLC_mixture	SLC_mixture	SLC	SLC	Ecuador	Ecuador_C3	-2,25	-79,5666666667	A	A	A	A/B	A	A		A
W-C_1537	PI 406952	USDA	OSU	SLL	SLL_vintage	SLL_vintage_1	SLC	SLC_Mesoamerica	Nicaragua	Mesoamerica	12,150773	-86,220818	A/B	B	A	A/B	B	A		A
White_Queen	White Queen	OSU	OSU	SLL	SLL_vintage	SLL_vintage_1	SLL	SLL_vintage	USA	North America			B	B	B	B	B	A		A
Willamette_VF	Willamette VF	OSU	OSU	SLL	SLL_fresh	SLL_vintage/fresh	SLL	SLL_fresh	USA	North America			B	B	B	B	A	A		A
WIR3595	BGV008361	COMAV	COMAV	SLL	SLL_vintage	SLL_vintage_1	SLL	SLL_vintage	Russia	Europe			A	A	A	B	A	B	A	A
Yellow_Pear	Yellow Pear	OSU	OSU	SLC	SLC_non_Andean	SLC_world	SLC	SLC_cultivated_cherry					A	B	A	A	A	B		A
Yellow_Stuffer	Yellow_Stuffer	OSU	OSU	SLL	SLL_vintage	SLL_vintage_1	SLL	SLL_vintage
Yellow_Stuffer_david	Yellow_Stuffer	OSU	OSU	SLL	SLL_vintage	SLL_vintage_1	SLL	SLL_vintage					B	B	B	B	A	A		A
Zapotec_Pink_Ribbed	Zapotec_Pink_Ribbed	OSU	OSU	SLL	SLL_vintage	SLL_Mesoamerica	SLL	SLL_Mesoamerica		Mesoamerica			A	B	B	B	B	A		A
Zhongza_No,_4	PI 647445	USDA	OSU	SLL	SLL_fresh	SLL_vintage/fresh	SLL	SLL_vintage	China	Asia			B	B	B	B	A	A		A
