# Supplementary material for: Genomic variation in tomato, from wild ancestors to contemporary breeding accessions
Source: BMC Genomics. 2015 Apr 1;16(1):257. doi: 10.1186/s12864-015-1444-1 (PMC4404671; doi:10.1186/s12864-015-1444-1)
Supplement: Additional file 2: Table S2. — Genotyping data. [file 12864_2015_1444_MOESM2_ESM.zip]

Archive with 1 entries (1 files):
- Suppl_Table_2.csv
