# Supplementary material for: Genomic variation in tomato, from wild ancestors to contemporary breeding accessions
Source: BMC Genomics. 2015 Apr 1;16(1):257. doi: 10.1186/s12864-015-1444-1 (PMC4404671; doi:10.1186/s12864-015-1444-1)
Supplement: Additional file 2: Table S2. — Genotyping data. [file 12864_2015_1444_MOESM2_ESM.zip › Suppl_Table_2.csv]

	solcap_snp_sl_100001	solcap_snp_sl_100002	solcap_snp_sl_100003	solcap_snp_sl_100004	solcap_snp_sl_100005	solcap_snp_sl_100006	solcap_snp_sl_100007	solcap_snp_sl_100008	solcap_snp_sl_100009	solcap_snp_sl_100010	solcap_snp_sl_100011	solcap_snp_sl_100013	solcap_snp_sl_100014	solcap_snp_sl_70013	solcap_snp_sl_100015	solcap_snp_sl_100017	solcap_snp_sl_100018	solcap_snp_sl_45078	solcap_snp_sl_100019	solcap_snp_sl_100020	solcap_snp_sl_100021	solcap_snp_sl_100022	solcap_snp_sl_100023	solcap_snp_sl_100025	solcap_snp_sl_100026	solcap_snp_sl_100027	solcap_snp_sl_100028	solcap_snp_sl_100029	solcap_snp_sl_100031	solcap_snp_sl_100034	solcap_snp_sl_100035	solcap_snp_sl_100036	solcap_snp_sl_100037	solcap_snp_sl_100038	solcap_snp_sl_100039	solcap_snp_sl_100040	solcap_snp_sl_100041	solcap_snp_sl_100042	solcap_snp_sl_54547	solcap_snp_sl_100043	solcap_snp_sl_100044	solcap_snp_sl_100046	solcap_snp_sl_100047	solcap_snp_sl_100048	solcap_snp_sl_67036	solcap_snp_sl_100049	solcap_snp_sl_67034	solcap_snp_sl_100050	solcap_snp_sl_100051
BGV007931	GG	GG	AA	GG	GG	AA	GG	AA	AA	TT	AA	AA	GG	CC	TT	CC	CC	GG	AA	GG	CC	CC	TT	GG	AA	GG	CC	AA	TT	GG	GG	AA	TT	GG	AA	TT	AA	CC	TT	AA	TT	CC	TT	AA	TT	AA	GG	CC	GG
BGV007932	GG	GG	AC	GG	GG	AA	GG	AA	AA	TT	AA	AA	GG	CC	TT	AA	CC	GG	AA	GG	CC	CC	TT	GG	AA	GG	CC	AA	TT	GG	GG	AA	CC	GG	GG	CC	GG	CC	TT	AA	TT	CC	TT	AA	TT	GG	AA	CC	GG
BGV007924	GG	GG	CC	GG	GG	AA	GG	AA	AA	TT	TT	AA	GG	CC	TT	AA	CC	GG	AA	GG	CC	TT	TT	GG	AA	GG	CC	AA	CC	AA	GG	AA	CC	GG	AA	TT	AA	CC	CC	AA	CC	CC	TT	AA	TT	GG	AA	CC	GG
BGV007923	GG	GG	AA	GG	GG	GG	GG	AA	AA	TT	AA	AA	GG	CC	TT	AA	CC	GG	AA	GG	CC	CC	TT	GG	AA	GG	CC	AA	TT	GG	GG	AA	CC	GG	AA	TT	AA	CC	CC	AA		CC	TT	AA	TT	GG	AA	CC	GG
BGV007929	GG	GG	AA	GG	GG	AA	GG	AA	AA	TT	AA	AA	GG	CC	TT	CC	CC	GG	AA	GG	CC	CC	TT	GG	AA	GG	CC	AA	TT	GG	GG	AA	TT	GG	AA	TT	AA	CC	TT	AA	TT	CC	TT	AA	TT	AA	GG	CC	GG
BGV007927	GG	GG	CC	GG	GG	AA	GG	AA	AA	TT	AA	AA	GG	CC	TT	AA	CC	GG	AA	GG	CC	CC	TT	GG	AA	GG	CC	AA	TT	GG	GG	AA	TT	GG	AA	TT	AA	CC	TT	AA	TT	CC	TT	AA	TT	AA	GG	CC	GG
BGV007928	GG	GG	AA	GG	GG	AA	GG	AA	AA	TT	AA	AA	GG	CC	TT	CC	CC	GG	AA	GG	CC	CC	TT	GG	AA	GG	CC	AA	TT	GG	GG	AA	TT	GG	AA	TT	AA	CC	TT	AA	TT	CC	TT	AA	TT	AA	GG	CC	GG
PI452284	GG	GG	AA	GG	GG	AA	GG	AA	AA	TT	AA	AA	GG	CC	TT	AA	CC	GG	AA	GG	CC	CC	TT	GG	AA	GG	CC	AA	TT	GG	GG	AA	TT	GG	AA	TT	AA	GG	TT	AA		CC	TT	AA	TT	GG	AA	CC	GG
LA2670	GG	GG	AA	GG	GG	AA	GG	AA	AA	TT	AA	AA	GG	CC	CT	AC	CC	GG	AA	GG	CC	TT	CT		AT	GT	AC	AT	TT	GG	AA	AA	CC	GG	AA	TT	AA	CC	TT	AA	TT	CC	TT	AA	CC	AA	GG	CT	GG
BGV003125	GG	GG	CC	GG	TT	GG	GG	AA	AA	TT	AA	AA	GG	CC	CC	CC	CC	GG	AA	GG	CC	CC	TT	GG	AA	GG	CC	AA	TT	GG	AA	AA	CC	GG	AA	TT	AA	CC	TT	AA	TT	CC	TT	AA	TT	AA	AA	CC	GG
VIR4197	GG	GG	CC	GG	GG	GG	GG	AA		TT	AA	AA	GG	CC	TT	AA	CC	GG	AA	GG	CC	TT	TT	GG	AA	GG	CC	AA	TT	GG	GG	AA	TT	GG	AA	TT	AA	CC	CC	AA	TT	CC	TT	AA	TT	GG	AA	CC	GG
BGV005912	GG	GG	AA	GG	GG	AA	GG	AA	AA	TT	AA	AA	GG	CC	TT	AA	CC	GG	AA	GG	CC	TT	TT	GG	AA	GG	CC	AA	TT	GG	GG	CC	TT	GG	AA	TT	AA	CC	CC	AA	TT	CC	TT	AA	TT	GG	AA	CC	GG
PI92866	GG	GG	AA	GG	GG	GG	GG	AA	AA	TT	AA	AA	GG	CC	TT	AA	CC	GG	AA	GG	CC	CC	TT	GG	AA	GG	CC	AA	TT	GG	AA	CC	CC	GG	AA	TT	AA	GG	TT	AA	TT	CC	TT	AA	TT	GG	AA	CC	GG
BGV007642	GG	GG	CC	GG	GG	AA	GG	AA	AA	TT	AA	AA	GG	CC	TT	AA	CC	GG	AA	GG	CC	TT	TT	GG	TT	TT	AA	TT	TT	GG	GG	CC	TT	GG	AA	TT	AA	CC	TT	AA	TT	CC	TT	AA	TT	GG	AA	CC	GG
BGV012641	GG	GG	AA	AA	GG	GG	GG	AA	AA	TT	AA	AA	GG	CC	TT	CC	CC	GG	AA	GG	CC	CC	TT	GG	AA	GG	CC	AA	TT	GG	GG	AA	CC	GG	AA	TT	AA	CC	TT	AA	CC	CC	TT	AA	TT	GG	AA	CC	GG
UC-82_comav	GG	GG	CC	GG	TT	AA	GG	AA	AA	TT	AA	AA	CC		TT	AA	CC	GG	AA	GG	CC	CC	TT	GG	TT	TT	AA	TT	CC	AA	AA	AA	CC	GG	GG	CC	GG	CC	TT	GG	TT	CC	TT	AA	TT	GG	AA	CC	GG
BGV007859	GG	GG	AA	GG	GG	AA	GG	AA	AA	TT	TT	AA	GG	CC	TT	AA	CC	GG	AA	GG	CC	CC	TT	GG	AA	GG	CC	AA	TT	GG	GG	AA	CC	GG	AA	TT	AA	CC	TT	AA	TT	CC	TT	AA	TT	AA	AA	CC	GG
BGV007637	GG	GG	CC	GG	GG	AA	GG	AA	AA	TT	AA	AA	GG	CC	TT	AA	CC	GG	AA	GG	CC	TT	TT	GG	TT	TT	AA	TT	TT	GG	GG	CC	TT	GG	AA	TT	AA	CC	TT	AA	TT	CC	TT	AA	TT	GG	AA	CC	GG
BGV007906	GG	GG	AA	AA	GG	AA	GG	AA	AA	TT	AA	AA	GG	CC	TT	AA	CC	GG	AA	GG	CC	CC	TT	GG	AA	GG	CC	AA	TT	GG	GG	AA	CC	GG	AA	TT	AA	CC	TT	AA	TT	CC	TT	AA	TT	AA	AA	CC	GG
LA2843_r1	GG	GG	AA	GG	GG	AA	GG	AA	AA	TT	AA	AA	CG	CC	TT	AA	CC	GG	AA	GG	CC	CC	TT	GG	AA	GG	CC	AA	TT	GG	GG	AA	CT	GG	AA	TT	AA	CC	CT	AA	TT	CC	TT	AA	TT	GG	AA	CC	GG
LA2843_r2	GG	GG	AC	GG	GG	AG	GG	AA	AA	TT	AA	AA	CG	CC	TT	AA	CC	GG	AA	GG	CC	CC	TT	GG	AA	GG	CC	AA	TT	GG	GG	AA	CC	GG	AA	TT	AA	CC	CT	AA		CC	TT	AA	TT	AG	AA	CC	GG
LA2686	AA	GG	AA	GG	GG	GG	GG	AA	AA	TT	AA	AA	GG	CC	CC	CC	CC	GG	AA	GG	CC	CC	CC	AA	TT	TT	AA	TT	TT	GG	GG	CC	TT	GG	AA	TT	AA	CC	TT	AA	TT	CC	TT	AA	CC	AA	GG	TT	GG
LA2208	GG	GG	CC	GG	GG	GG	GG	AA	AA	TT	AA	AA	GG	CC	TT	AA	CC	GG	AA	GG	CC	CC	TT	GG	AA	GG	CC	AA	TT	GG	GG	CC	CC	GG	AA	TT	AA	CC	CC	GG	TT	CC	TT	AA	TT	GG	AA	CC	GG
BGV006792	GG	GG	AA	GG	TT	AA	AA	GG	TT	TT	TT	AA	GG	CC	CC	CC	CC	GG	AA	GG	CC	CC	TT	GG	AA	GG	CC	AA	TT	GG	GG	AA	TT	GG	AA	TT	AA	CC	TT	AA	TT	CC	TT	AA	TT	AA	GG	CC	GG
PI438556	GG	GG	AA	GG	GG	AA	GG	AA	AA	TT	AA	AA	GG	CC	TT	AA	CC	GG	AA	GG	CC	CC	TT	GG	AA	GG	CC	AA	TT	GG	AA	AA	CC	GG	AA	TT	AA	CC	TT	AA	TT	CC	TT	AA	TT	AA	AA	CC	GG
BGV004580	GG	GG	CC	GG	TT	AA	GG	AA	AA	TT	AA	AA	GG	CC	TT	AA	CC	GG	AA	GG	CC	TT	TT	GG	AA	GG	CC	AA	TT	GG	AA	AA	CC	GG	AG	CT	AG	GG	TT	AA	CC	CC	TT	AA	TT	GG	AA	CC	GG
BGV012625	GG	GG	AC	GG	GG	AA	GG	AA	AA	CT	AA	AA	GG	CC	TT	AA	CC	GG	AA	GG	CC	TT	CC		AA	GG	CC	AA	CT	AG	GG	AA	CC	GG	AA	TT	AA	CC	TT	AA	CT	CC	TT	AA	TT	AG	AA	CT	GG
LA2688	AA	GG	AA	GG	GG	GG	GG	AA	AA	TT	AA	AA	GG	CC	CC	CC	CC	GG	AA	GG	CC	CC	CC	AA	TT	TT	AA	TT	TT	GG	GG	CC	TT	GG	AA	TT	AA	CC	TT	AA	TT	CC	TT	AA	CC	AA	GG	TT	GG
BGV007366	GG	GG	AA	GG	GG	AA	GG	AA	AA	TT	TT	AA	GG	CC	CC	CC	CC	GG	AA	GG	CC	CC	CC	AA	AA	GG	CC	AA	CC	AA	GG	CC	TT	GG	GG	CC	AA	CC	TT	AA	TT	CC	TT	AA	TT	AA	AA	TT	GG
BGV006457	AA	GG	AC	GG	GG	GG	GG	AA	AA	CT	TT	AA	GG	CC	CC	CC	CC	GG	AA	GG	CC	CC	CC	AA	AT	GG	CC	AA	CT	AG	GG	CC	TT	GG	GG	CC	GG	CC	TT	AG	TT	CC	TT	AA	CC	AA	GG	TT	AG
LA1388	GG	GG	AA	GG	GG	AA	GG	AA	AA	TT	AA	AA	GG	CC	CC	CC	CC	GG	AA	GG	CC	TT	TT	GG	AA	GG	CC	AA	TT	GG	GG	CC	CC	GG	GG	CC	AA	GG	CC	GG	TT	CC	TT	AA	CC	AA	GG	TT	AA
BGV006328	AA	GG	AC	GG	GG	GG	GG	AA	AA	CC	AT	AA	GG	CC	CC	CC	CC		AA	GG	CC	CC	CC	AA	AA	GG	CC	AT	CC	GG	GG	CC	TT	GG	GG	CC	GG	CC	TT	AA	TT	CC	TT	AA	CC	AA	GG	TT	GG
LA2079	GG	GG	AA	GG	GG	AA	GG	AA	AA	TT	AA	AA	GG	CC	CC	CC	CC	GG	AA	GG	CC	TT	TT	GG	AA	GG	CC	AA	TT	GG	GG	CC	CC	GG	AA	TT	AA	GG	CC	GG	TT	CC	TT	AA	TT	AA	AA	TT	AA
BGV006327	AG	GG	AC	GG	GG	GG	GG	AA	AA	CC	TT	AA	GG	CC	CC	CC	CC	GG	AA	GG	CC	CC	CC	AA	AA	GG	CC	AA	CC	GG	GG	CC	TT	GG	GG	CC	GG	CC	TT	AA	TT	CC	TT	AA	CC	AA	GG	TT	GG
BGV013720	AA	GG	AC	GG	GG	GG	GG	AA		CC	TT	AA	CC		CC	CC	CC	AA	AA	GG	CC	CC	CC	AA	AA	GG	CC	AA	CC	GG	GG	CC		GG	GG	CC	GG	CC	TT	AA		CC	TT	AA	CC	AA	GG	TT	GG
BGV007913	GG	GG	AA	AA	GG	AA	GG	AA	AA	TT	AA	AA	GG	CC	TT	AA	CC	GG	AA	GG	CC	CC	TT	GG	AA	GG	CC	AA	TT	GG	GG	CC	CC	GG	AA	TT	AA	CC	TT	AA	TT	CC	TT	AA	TT	AA	AA	CC	GG
BGV006331	AA	GG	AC	GG	GG	GG	AG	AA	AA	CT	TT	AA	GG	CC	CC	CC	CC	AA	AA	GG	CC	CC	CC	AA	AA	GG	CC	AA	CC	AA	GG	CC	TT	GG	GG	CC	GG	CC	TT	AA	TT	CC	TT	AA	CC	AA	GG	TT	AA
CATIE18628	GG	GG	AA	GG	GG	AA	GG	AA	AA	TT	AA	AA	GG	CC	TT	AA	CC	GG	AA	GG	CC	CC	TT	GG	AA	GG	CC	AA	TT	GG	GG	AA	TT	GG	AA	TT	AA	CC	TT	AA	TT	CC	TT	AA	TT	GG	AA	CC	GG
BGV003120	GG	GG	AA	GG	TT	GG	GG	AA	AA	TT	AA	AA	GG	CC	CC	CC	CC	GG	AA	GG	CC	CC	TT	GG	AA	GG	CC	AA	TT	GG	AA	AA	CC	GG	AA	TT	AA	CC	TT	AA	TT	CC	TT	AA	TT	AA	AA	CC	GG
LA2702	GG	GG	AA	AA	GG	GG	GG	AA	AA	TT	AA	AA	GG	CC	TT	CC	CC	GG	AA	GG	CC	CC	TT	GG	AA	GG	CC	AA	TT	GG	GG	AA	CC	GG	AA	TT	AA	GG	TT	AA	CC	CC	TT	AA	TT	GG	AA	CC	GG
VIR3494	GG	GG	CC	GG	GG	GG	GG	AA	AA	TT	AA	AA	GG	CC	CC	CC	CC	GG	AA	GG	CC	CC	TT	GG	AA	GG	CC	AA	TT	GG	AA	AA	CC	GG	AA	TT	AA	CC	CC	AA	TT	CC	TT	AA	TT	GG	AA	CC	GG
BGV000933	GG	GG	CC	GG	GG	AA	GG	AA	AA	TT	AA	AA	GG	CC	TT	AA	CC	GG	AA	GG	CC	TT	TT	GG	AA	GG	CC	AA	TT	GG	GG	CC	TT	GG	AA	TT	AA	CC	CC	AA	TT	CC	TT	AA	TT	GG	AA	CC	GG
BGV007992	GG	GG	AA	GG	GG	AA	GG	AA	AA	TT	AA	AA	GG	CC	TT	AA	CC	GG	AA	GG	CC	CC	CC	AA	AA	GG	CC	AA	TT	GG	GG	CC	TT	GG	AA	TT	AA	CC	TT	AA	TT	CC	TT	AA	CC	AA	GG	TT	GG
BGV007155	GG	GG	AA	GG	GG	AA	AA	AA	AA	TT	TT	AA	GG	CC	CC	CC	CC	GG	AA	GG	CC	CC	TT	GG	AA	GG	CC	TT	TT	GG	GG	CC	TT	GG	AA	CC	AA	CC	TT	AA	TT	CC	TT	AA	TT	AA	AA	TT	GG
LA2664	GG	GG	AA	GG	GG	AA	GG	AA	AA	TT	AA	AA	GG	CC	TT	AA	CC	GG	AA	GG	CC	TT	TT	GG	AA	GG	CC	AA	TT	GG	AA	AA	CC	GG	AA	TT	AA	CC	TT	AA	TT	CC	TT	AA	TT	GG	AA	CC	GG
BGV003115	GG	GG	CC	GG	GG	GG	GG	AA	AA	TT	AA	AA	GG	CC	TT	AA	CC	GG	AA	GG	CC	CC	TT	GG	AA	GG	CC	AA	TT	GG	GG	AA	TT	GG	AA	TT	AA	GG	TT	AA	TT	CC	TT	AA	TT	GG	AA	CC	GG
PAS9488	GG	GG	CC	GG	GG	GG	GG	AA	AA	TT	AA	AA	GG	CC	TT	AA	CC	GG	AA	GG	CC	TT	TT	GG	AA	GG	CC	AA	TT	GG	GG	CC	CC	GG	AA	TT	AA	CC	CC	AA	TT	CC	TT	AA	TT	GG	AA	CC	GG
BGV006883	GG	GG	AA	GG	TT	AA	AA	GG	TT	TT	AA	AA	GG	CC	TT	AA	CC	GG	AA	GG	CC	CC	TT	GG	AA	GG	CC	AA	TT	GG	GG	AA	CC	GG	GG	CC	AA	CC	CC	AA	TT	CC	TT	AA	TT	AA	AA	CC	GG
LA1622	GG	GG	AA	GG	GG	AA	GG	AA		TT	AA	AA	GG	CC	CC	CC	CC	GG	AA	GG	CC	TT	TT	GG	AA	GG	CC	AA	TT	GG	GG	CC	TT	GG	AA	TT	AA	CC	TT	AA	TT	CC	TT	AA	TT	AA	AA	CC	GG
LA1429	GG	GG	AA	GG	GG	AA	AA	AA	AA	TT	TT	AA	GG	CC	CT	CC	CC	GG	AA	GG	CC	CC	CC	AA	AA	GG	CC	TT	TT	GG	GG	CC	TT	GG	AA	CC	AA	CC	TT	AA		CC	TT	AA	TT	AA	AA	TT	GG
CATIE9073	GG	GG	CC	GG	GG	AA	GG	AA	AA	TT	AA	AA	GG	CC	TT	AA	CC	GG	AA	GG	CC	CC	TT	GG	AA	GG	CC	AA	TT	GG	GG	AA	CC	GG	AA	TT	AA	GG	TT	AA	TT	CC	TT	AA	TT	AA	GG	CC	GG
LA2675_comav	AA	GG	AA	GG	GG	GG	GG	AA	AA	TT	AA	AA	GG	CC	CC	CC	CC	GG	AA	GG	CC	CC	CC	AA	TT	TT	AA	TT	TT	GG	GG	CC	TT	GG	AA	TT	AA	CC	TT	AA	TT	CC	TT	AA	CC	AA	GG	TT	GG
VIR3507	GG	GG	AA	GG	GG	AA	GG	AA		TT	AA	AA	GG	CC	TT	AA	CC	GG	AA	GG	CC	CC	TT	GG	AA	GG	CC	AA	TT	GG	AA	AA	CC	GG	AA	TT	AA	CC	TT	AA	TT	CC	TT	AA	TT	GG	AA	CC	GG
UPV7757	GG	GG	CC	GG	GG	AA	GG	AA		TT	AA	AA	GG	CC	TT	AA	CC	GG	AA	GG	CC	CC	TT	GG	AA	GG	CC	AA	TT	GG	GG	CC	TT	GG	AA	TT	AA	CC	CC	AA	TT	CC	TT	AA	TT	GG	AA	CC	GG
BGV007892	GG	GG	AA	GG	GG	GG	GG	AA	AA	TT	TT	AA	GG	CC	CC	CC	CC	GG	AA	GG	CC	TT	TT	GG	AA	GG	CC	AA	CC	AA	GG	CC	CC	GG	GG	CC	GG	CC	CC	AA	CC	CC	TT	AA	TT	GG	AA	CC	GG
FILIPINAS2	GG	GG	AA	GG	GG	AA	GG	AA		TT	AA	AA	GG	CC	TT	AA	CC	GG	AA	GG	CC	TT	TT	GG	AA	GG	CC	AA	TT	GG	AA	CC	CC	GG	AA	TT	AA	CC	TT	AA		CC	TT	AA	TT	GG	AA	CC	GG
BGV006767	GG	GG		GG	GT	AA	AA	GG	TT	TT	TT	AA	GG	CC	CC	CC	CC	GG	AA	GG	CC	CT	TT	GG	AA	GG		AT	CT	AG	GG	AC	TT	GG	AA	TT	AA	CC	TT	AA	TT	CC	TT	AA	TT	AG	AA	CC	GG
BGV006769	GG	GG	AA	GG	TT	AA	AA	GG	TT	TT	TT	AA	GG	CC	CC	CC	CC	GG	AA	GG	CC	TT	TT	GG	AA	GG	CC	AA	TT	GG	GG	CC	TT	GG	AA	TT	AA	CC	TT	AA	TT	CC	TT	AA	TT	AA	GG	CC	GG
BGV000943	GG	GG	CC	GG	GG	AA	GG	AA	AA	CC	AA	AA	GG	CC	TT	AA	CC	GG	AA	GG	CC	TT	TT	GG	AA	GG	CC	AA	TT	GG	AA	AA	CC	GG	AA	TT	AA	CC	CC	AA	CC	CC	TT	AA	TT	GG	AA	CC	GG
BGV006370	AA	GG	AC	GG	GG	AA	GG	AA	AA	CC	TT	AA	GG	CC	CC	CC	CC		AA	GG	CC	CC	CC	AA	AA			TT	CC	AA	GG	CC	TT	GG	GG	CC	GG	CC	TT	GG	TT	CC	TT	AA	CC	AA	GG	TT	GG
BGV006345	AA	GG	AC	GG	GG	AA	GG	AA	AA	CC	TT	AA	GG	CC	CC	CC	CC	GG	AA	GG	CC	CC	CC	AA	AA	GG	CC	AA	TT	GG	GG	CC	TT	GG	GG	CC	GG	CC	TT	GG	TT	CC	TT	AA	CC	AA	GG	TT	GG
BGV007111	GG	GG	AA	GG	GG	AA	AA	GG	TT	TT	TT	AA	GG	CC	CC	CC	CC	GG	AA	GG	CC	CC	TT	GG	AA	GG	CC	AA	CC	AA	GG	CC	TT	GG	AA	CC	AA	CC	TT	AA	TT	CC	TT	AA	TT	AA	AA	TT	GG
BGV007355	GG	GG	AA	GG	GG	GG	GG	AA	AA	TT	AA	AA	GG	CC	CC	CC	CC	GG	AA	GG	CC	CC	CC	AA	AA	GG	CC	AA	CC	AA	GG	CC	TT	GG	GG	CC	AA	CC	TT	AA	TT	CC	TT	AA	TT	AA	AA	TT	GG
BGV006896	GG	GG	AC	GG	TT	AA	AA	GG	TT	TT	AA	AA	GG	CC	CC	CC	CC	GG	AA	GG	CC	CT	TT	GG	AA	GG	CC	AA	CC	AA	GG	CC	TT	GG	AG	CT	AA	CC	CT	AA	TT	CC	TT	AA	TT	GG	AA	CC	GG
BGV006452	AA	GG	AC	GG	GG	GG	GG	AA		CC	TT	AA	GG	CC	CC	CC	CC	GG	AA	GG	CC	CC	CC	AA	AA	GG	CC	AA	CC	AA	GG	CC	TT	GG	GG	CC	GG	CC	TT	AA	TT	CC	TT	AA	CC	AA	GG	TT	AA
LA2278	GG	GG	CC	GG	GG	GG	GG	AA	AA	TT	TT	AA	GG	CC	TT	AA	CC	GG	AA	GG	CC	CC	TT	GG	TT	GG	AA	TT	TT	GG	GG	CC	CC	GG	AA	TT	AA	GG	TT	AA	CC	CC	TT	AA	TT	GG	AA	CC	GG
VIR3644	GG	GG	AC	GG	GG	GG	GG	AA	AA	TT	TT	AA	GG	CC	TT	AA	CC	GG	AA	GG	CC	TT	TT	GG	AA	GG	CC	AA	TT	GG	GG	AA	CC	GG	AA	TT	AA	CC	CC	AA		CC	TT	AA	TT	GG	AA	CC	GG
BGV012627	GG	GG	CC	GG	GG	AA	GG	AA	AA	TT	AA	AA	GG	CC	TT	AA	CC	GG	AA	GG	CC	CC	TT	GG	AA	GG	CC	AT	TT	GG	GG	AA	CC	GG	AA	TT	AA	GG	CC	AA	TT	CC	TT	AA	TT	GG	AA	CC	GG
BGV006336	AA	GG		GG	GG	GG	GG	AA	AA	CC	TT	AA	GG	CC	CC	CC	CC	GG	AA	GG	CC	CC	CC	AA	AT	GG	AC	AT	CC	AA	GG	CC	TT	GG	GG	CC	GG	CC	TT	AA	TT	CC	TT	AA	CC	AA	GG	TT	GG
BGV006341	AG	GG	AA	GG	GG	AA	GG	AA	AA	CC	TT	AA	GG	CC	TT	CC	CC	GG	AA	GG	CC	CC	CC	AA	AA	GG	CC	AA	CC	GG	GG	CC	TT	GG	GG	CC	GG	CC	TT	AA	TT	CC	TT	AA	CC	AA	GG	TT	GG
BGV006343		GG	AC	GG	GG	AA	GG	AA	AA	CC	TT	AA	GG	CC	CC	CC	CC	AA	AA	GG	CC	CC	CC	AA	AA	GG	CC	AA	TT	GG	GG	CC	TT	GG	GG	CC	GG	CC	TT	GG	TT	CC	TT	AA	CC	AA	GG	TT	AA
BGV006857	GG	GG	AA	GG	TT	AA	GG	AA	AA	TT	TT	AA	GG	CC	CC	CC	CC	GG	AA	GG	CC	CC	TT	GG	AA	GG	CC	AA	TT	GG	GG	AA	TT	GG	AA	TT	AA	CC	TT	AA	TT	CC	TT	AA	TT	GG	AA	CC	GG
BGV007985	AA	GG	CC	GG	GG	GG	GG	AA	AA	CC	TT	AA	CC		CC	CC	CC	GG	AA	GG	CC	TT	CC	AA	AA	GG	CC	AA	TT	GG	GG	CC	TT	GG	GG	CC	GG	GG	TT	AA	TT	CC	TT	AA	TT	GG	AA	TT	AA
BGV007885	GG	GG	CC	GG	GG	AA	GG	AA		TT	AA	AA	GG	CC	CC	CC	CC	GG	AA	GG	CC	TT	TT	GG	AA	GG	CC	AA	CC	AA	GG	AA	TT	GG	AA	TT	AA	GG	CC	AA	CC	CC	TT	AA	TT	GG	AA	CC	GG
BGV006087	GG	GG	CC	GG	GG	AA	GG	AA	AA	TT	TT	AA	GG	CC	TT	AA	CC	GG	AA	GG	CC	TT	TT	GG	AA	GG	CC	AA	TT	GG	GG	AA	TT	GG	AA	TT	AA	CC	CC	AA	CC	CC	TT	AA	TT	GG	AA	CC	GG
BGV007979	GG	GG	AA	GG	GG	GG	GG	AA	AA	TT	AA	AA	GG	CC	TT	AA	CC	GG	AA	GG	CC	TT	TT	GG	TT	GG	AA	TT	TT	GG	GG	CC	TT	GG	AA	TT	AA	CC	TT	AA	TT	CC	TT	AA	TT	GG	AA	CC	GG
PT234	GG	GG	CC	GG	GG	AA	GG	AA	AA	TT	AA	AA	GG	CC	TT	AA	CC	GG	AC	GT	CT	TT	TT	GG	TT	TT	AA	TT	CC	AA	GG	AC	TT	GG	GG	CC	GG	CC	CC	AA	CC	AC	AT	AT	TT	GG	AA	CC	GG
LA2392	GG	GG	AA	GG	GG	GG	GG	AA	AA	TT	TT	AA	GG	CC	TT	CC	CC	GG	AA	GG	CC	CC	TT	GG	AA	GG	CC	AA	TT	GG	GG	CC	CC	GG	AA	TT	AA	CC	TT	AA	TT	CC	TT	AA	TT	GG	AA	CC	GG
BGV007937	GG	GG	CC	GG	GG	AA	GG	AA	AA	TT	AA	AA	GG	CC	TT	AA	CC	GG	AA	GG	CC	CC	TT	GG	AA	GG	CC	AA	CC	AA	GG	AA	CC	GG	GG	CC	GG	CC	CC	AA	CC	CC	TT	AA	TT	GG	AA	CC	GG
BGV006859	GG	GG	AA	GG	GG	AA	AA	AA	AA	TT	TT	AA	GG	CC	TT	AA	CC	GG	AA	GG	CC	CC	TT	GG	AA	GG	CC	AA	TT	GG	GG	CC	CC	GG	AG	CT	AA	CC	TT	AA		CC	TT	AA	TT	AA	AA	CC	GG
BGV005895	GG	GG	AA	GG	GG	AA	GG	AA	AA	TT	AA	AA	GG	CC	CC	CC	CC	GG	AA	GG	CC	TT	TT	GG	AA	GG	CC	AA	TT	GG	GG	CC	TT	GG	AA	TT	AA	CC	CC	AA	TT	CC	TT	AA	TT	GG	AA	CC	GG
BGV007901	GG	GG	AA	GG	GG	AA	GG	AA	AA	TT	AA	AA	GG	CC	TT	AA	CC	GG	AA	GG	CC	CC	TT	GG	AA	GG	CC	AA	TT	GG	GG	CC	CC	GG	AA	TT	AA	CC	TT	AA	TT	CC	TT	AA	TT	AA	AA	CC	GG
BGV007100	GG	GG	AA	GG	GG	AA	AA	AG	AT	TT	TT	AA	GG	CC	CC	CC	CC	GG	AA	GG	CC	CC	TT	GG	AA	GG	CC	AA	TT	GG	GG	CC	TT	GG	AA	CC	AA	CC	TT	AA	TT	CC	TT	AA	TT	AA	AA	TT	GG
pas16398	GG	GG	CC	GG	GG	AA	GG	AA	AA	TT	AA	AA	GG	CC	TT	AA	CC	GG	AA	GG	CC	TT	TT	GG	AA	GG	CC	AA	CC	AA	AA	AA	TT	GG	AA	TT	AA	CC	CC	AA	TT	CC	TT	AA	TT	GG	AA	CC	GG
BGV005495	GG	GG	AA	GG	GG	GG	GG	AA	AA	TT	AA	AA	GG	CC	CC	CC	CC	GG	AA	GG	CC	TT	TT	GG	AA	GG	CC	AA	TT	GG	AA	CC	CC	GG	AA	TT	AA	CC	TT	AA	CC	CC	TT	AA	TT	GG	AA	CC	GG
CL145	GG	GG	CC	GG	GG	AA	GG	AA	AA	TT	AA	AA	GG	CC	TT	AA	CC	GG	AA	GG	CC	CC	TT	GG	AA	GG	CC	AA	TT	GG	GG	CC	CC	GG	AA	TT	AA	CC	CC	AA	TT	CC	TT	AA	TT	GG	AA	CC	GG
BGV012634	GG	GG	AA	AA	GG	GG	GG	AA	AA	TT	TT	AA	GG	CC	TT	CC	CC	GG	AA	GG	CC	TT	TT	GG	AA	GG	CC	AA	TT	GG	GG	CC	CC	GG	AA	TT	AA	CC	TT	AA	CC	CC	TT	AA	TT	GG	AA	CC	GG
PAS4207	GG	GG	CC	GG	TT	AA	GG	AA	AA	TT	AA	TT	GG	CC	CC	CC	TT	GG	CC	TT	TT	TT	TT	GG	AA	GG	CC	AA	TT	GG	AG	AA	CC	GG	GG	CC	GG	CG	CC	AA	CC	AA	AA	TT	TT	GG	AA	CC	GG
BGV007109	GG	GG	AA	GG	GG	AA	AA	GG	TT	TT	TT	AA	GG	CC	CC	CC	CC	GG	AA	GG	CC	CC	TT	GG	AA	GG	CC	AA	CC	AA	GG	CC	TT	GG	AA	CC	AA	CC	TT	AA		CC	TT	AA	TT	AA	AA	TT	GG
BGV006910	GG	GG	AA	GG	TT	AG	AG	AG	AT	TT	AA	AA	GG	CC	TT	AC	CC	GG	AA	GG	CC	CC	TT	GG	AT	GT	AC	AT	CC	AA	GG	AC	TT	GG	AG	CC	AA	CC	CT	AA	TT	CC	TT	AA	TT	AG	AA	CT	GG
BGV006777	GG	GG	AA	GG	TT	AA	AA	GG	TT	TT	TT	AA	GG	CC	CC	CC	CC	GG	AA	GG	CC	CC	TT	GG	AA	GG	CC	AA	TT	GG	GG	AA	TT	GG	AA	TT	AA	CC	TT	AA	TT	CC	TT	AA	TT	AA	AA	CC	GG
ECU284_2	GG	GG	CC	GG	GG	GG	GG	AA	AA	TT	AT	AA	GG	CC	TT	AA	CC	GG	AA	GG	CC	TT	TT	GG	AT	GT	AC	AT	CT	AG	GG	CC	TT	GG	AA	TT	AA	CC	CT	AA	CT	CC	TT	AA	TT	AG	AA	CC	GG
LA2309	GG	GG	CC	GG	GG	GG	GG	AA	AA	TT	TT	AA	GG	CC	CC	CC	CC	GG	AA	GG	CC	CC	TT	GG	AA	GG	CC	AA	TT	GG	GG	CC	TT	GG	AA	TT	AA	CC	TT	AA	TT	CC	TT	AA	TT	GG	AA	CC	GG
BGV007867	GG	GG	AA	GG	GG	AA	GG	AA	AA	TT	AA	AA	GG	CC	TT	AA	CC	GG	AA	GG	CC	CC	TT	GG	AA	GG	CC	AA	TT	GG	GG	AA	TT	GG	AA	TT	AA	CC	TT	AA	TT	CC	TT	AA	TT	GG	AA	CC	GG
BGV007869	GG	GG	CC	GG	GG	AA	GG	AA	AA	TT	AA	AA	GG	CC	TT	AA	CC	GG	AA	GG	CC	CC	TT	GG	AA	GG	CC	AA	TT	GG	GG	AA	TT	GG	AA	TT	AA	CC	CC	AA	CC	CC	TT	AA	TT	GG	AA	CC	GG
WIR3595	GG	GG	AA	GG	GG	AA	GG	AA	AA	TT	AA	AA	GG	CC	TT	AA	CC	GG	AA	GG	CC	TT	TT	GG	AA	GG	CC	AA	TT	GG	GG	AA	CC	GG	AA	TT	AA	GG	CC	AA	CC	CC	TT	AA	TT	GG	AA	CC	GG
LA2265	GG	GG	CC	GG	GG	GG	GG	AA	AA	TT	AA	AA	GG	CC	TT	AA	CC	GG	AA	GG	CC	TT	TT	GG	TT	GG	AA	TT	TT	GG	GG	CC	TT	GG	AA	TT	AA	GG	TT	AA	TT	CC	TT	AA	CC	AA	GG	CC	GG
BGV006233	GG	GG	AA	GG	TT	AA	AA	GG	TT	TT	AA	AA	GG	CC	TT	AA	CC	GG	AA	GG	CC	CC	TT	GG	TT	TT	AA	TT	TT	GG	AA	AA	TT	GG	GG	CC	AA	CC	TT	AA	TT	CC	TT	AA	TT	AA	AA	CC	GG
LA121_1	AA	GG	AC	GG	GG	GG	GG	AA	AA	CC	TT	AA	GG	CC	CC	CC	CC	AA	AA	GG	CC	CC	CC	AA	AA	GG	CC	AA	CC	AA	GG	CC	TT	GG	GG	CC	GG	CC	TT	GG	TT	CC	TT	AA	CC	AA	GG	TT	AA
BGV005436	GG	GG	CC	GG	GG	AA	GG	AA	AA	TT	AA	AA	GG	CC	TT	AA	CC	GG	AA	GG	CC	CC	TT	GG	AA	GG	CC	AA	TT	GG	GG	AA	CC	GG	AA	TT	AA	CC	CC	AA	TT	CC	TT	AA	TT	GG	AA	CC	GG
BGV007348	GG	GG	AA	GG	GG	AA	GG	AA	AA	TT	TT	AA	GG	CC	CC	CC	CC	GG	AA	GG	CC	CC	CC	AA	AA	GG	CC	AA	CC	AA	GG	CC	TT	GG	GG	CC	AG	CC	TT	AA	TT	CC	TT	AA	TT	AA	AA	TT	GG
LA2783	GG	GG	CC	AA	GG	AA	GG	AA	AA	TT	AA	AA	GG	CC	TT	AA	CC	GG	AA	GG	CC	CC	TT	GG	AA	GG	CC	AA	TT	GG	GG	AA	TT	GG	AA	TT	AA	GG	TT	AA	TT	CC	TT	AA	TT	AA	GG	CC	GG
LA2263	GG	GG	CC	GG	GG	GG	GG	AA	AA	TT	AA	AA	GG	CC	TT	AA	CC	GG	AA	GG	CC	TT	TT	GG	TT	GG	AA	TT	TT	GG	GG	CC	TT	GG	AA	TT	AA	GG	TT	AA	TT	CC	TT	AA	CC	AA	GG	CC	GG
UPV29812	GG	GG	CC	GG	GG	AA	GG	AA	AA	TT	AA	AA	GG	CC	TT	AA	CC	GG	AA	GG	CC	TT	TT	GG	AA	GG	CC	AA	TT	GG	GG	AA	TT	GG	AA	TT	AA	CC	CC	AA	CC	CC	TT	AA	TT	GG	AA	CC	GG
PAS10723	GG	GG	CC	GG	GG	AA	GG	AA	AA	TT	AA	AA	GG	CC	TT	AA	CC	GG	AA	GG	CC	CC	TT	GG	AA	GG	CC	AA	TT	GG	GG	AA	CC	GG	AA	TT	AA	GG	CC	AA	TT	CC	TT	AA	TT	GG	AA	CC	GG
UPV29817	GG	GG	CC	GG	GG	GG	GG	AA	AA	TT	AA	AA	GG	CC	TT	AA	CC	GG	AA	GG	CC	CC	TT	GG	AA	GG	CC	AA	TT	GG	GG	AA	CC	GG	AA	TT	AA	GG	CC	AA	CC	CC	TT	AA	TT	GG	AA	CC	GG
UPV29816	GG	GG	CC	GG	GG	AA	GG	AA	AA	TT	AA	AA	GG	CC	TT	AA	CC	GG	AA	GG	CC	TT	TT	GG	AA	GG	CC	AA	TT	GG	GG	AA	TT	GG	AA	TT	AA	CC	CC	AA	CC	CC	TT	AA	TT	GG	AA	CC	GG
UPV29815	GG	GG	CC	GG	GG	AA	GG	AA	AA	TT	AA	AA	GG	CC	TT	AA	CC	GG	AA	GG	CC	TT	TT	GG	AA	GG	CC	AA	TT	GG	AA	AA	CC	GG	AA	TT	AA	CC	TT	AA	CC	CC	TT	AA	TT	GG	AA	CC	GG
BGV007942	GG	GG	AA	GG	GG	AA	GG	AA	AA	TT	AA	AA	GG	CC	TT	AA	CC	GG	AA	GG	CC	TT	TT	GG	AA	GG	CC	AA	TT	GG	GG	AA	CC	GG	AA	TT	AA	CC	TT	AA	TT	CC	TT	AA	TT	GG	AA	CC	GG
VIR3474	GG	GG	CC	GG	GG	AA	GG	AA	AA	TT	AA	AA	GG	CC	TT	AA	CC	GG	AA	GG	CC	CC	TT	GG	AA	GG	CC	AA	TT	GG	GG	AA	CC	GG	AA	TT	AA	GG	CC	AA		CC	TT	AA	TT	GG	AA	CC	GG
PI387854	GG	GG	AC	GG	GT	AA	GG	AA	AA	TT	AA	AA	GG	CC	TT	AA	CC	GG	AA	GG	CC	CC	TT	GG	AT	GT	AA	TT	TT	GG	GG	AA	TT	GG	AA	TT	AA	CC	TT	AA	TT	CC	TT	AA	TT	GG	AA	CC	GG
PAS12934	GG	GG	AA	GG	GG	GG	GG	AA	AA	TT	AA	AA	GG	CC	CC	CC	CC	GG	AA	GG	CC	TT	TT	GG	AA	GG	CC	AA	TT	GG	AA	CC	CC	GG	AA	TT	AA	CC	TT	AA	CC	CC	TT	AA	TT	GG	AA	CC	GG
PT206	GG	GG	CC	GG	TT	AA	GG	AA	AA	TT	TT	AA	GG	CC	CC	CC	CC	GG	AA	GG	CC	TT	TT	GG	TT	TT	AA	TT	CC	AA	GG	AA	TT	GG	GG	CC	GG	CC	CC	GG	CC	CC	TT	AA	TT	GG	AA	CC	GG
VIR4611	GG	GG	CC	GG	GG	AA	GG	AA	AA	TT	TT	AA	GG	CC	CC	CC	CC	GG	AA	GG	CC	TT	TT	GG	AA	GG	CC	AA	TT	GG	GG	AA	CC	GG	GG	CC	GG	CC	CC	AA	CC	CC	TT	AA	TT	GG	AA	CC	GG
BGV004573	GG	GG	CC	GG	GG	AA	GG	AA	AA	TT	AA	AA	GG	CC	CC	CC	CC	GG	AA	GG	CC	TT	TT	GG	AA	GG	CC	AA	TT	GG	GG	AA	CC	GG	GG	CC	GG	CC	CC	AA		CC	TT	AA	TT	GG	AA	CC	GG
CATIE11106	GG	GG	AA	GG	GG	AA	GG	AA	AA	TT	AA	AA	GG	CC	TT	AA	CC	GG	AA	GG	CC	CC	TT	GG	AA	GG	CC	AA	TT	GG	AA	AA	TT	GG	AA	TT	AA	CC	TT	AA	TT	CC	TT	AA	TT	AA	AA	CC	GG
BGV007095	GG	GG	AA	GG	GG	AA	AA	AA	AA	TT	TT	AA	GG	CC	CC	CC	CC	GG	AA	GG	CC	CC	TT	GG	AA	GG	CC	TT	TT	GG	GG	CC	TT	GG	AA	CC	AA	CC	TT	AA	TT	CC	TT	AA	TT	AA	AA	TT	GG
LA2854	GG	GG	AA	GG	GG	AA	AA	AA	AA	TT	TT	AA	GG	CC	TT	CC	CC	GG	AA	GG	CC	CC	CC	AA	AA	GG	CC	AA	TT	GG	GG	CC	TT	GG	AA	CC	AA	CC	TT	AA	TT	CC	TT	AA	TT	AA	AA	TT	GG
BGV004656	GG	GG	CC	GG	TT	AA	GG	AA	AA	TT	AA	AA	GG	CC	CC	CC	CC	GG	AA	GG	CC	TT	TT	GG	AA	GG	CC	AA	TT	GG	AA	AA	CC	GG	AA	TT	AA	CC	CC	AA	CC	CC	TT	AA	TT	GG	AA	CC	GG
BGV005416	GG	GG	CC	GG	GG	GG	GG	AA	AA	TT	AA	AA	GG	CC	TT	AA	CC	GG	AA	GG	CC	TT	TT	GG	AA	GG	CC	AA	CC	AA	GG	CC	CC	GG	AA	TT	AA	CC	CC	AA		CC	TT	AA	TT	GG	AA	CC	GG
BGV000250	AG	GG	AA	GG	GG	AG	GG	AA	AA	CT	AA	AA	GG	CC	CC	CC	CC	GG	AA	GG	CC	CC	TT	GG	AA	GG	CC	AA	TT	GG	GG	CC	CC	GG	AA	TT	AA	CC	TT	AA	TT	CC	TT	AA	TT	AA	AA	CC	GG
BGV006905	GG	GG	AA	GG	TT	AA	GG	AA	AA	TT	AA	AA	GG	CC	TT	AA	CC	GG	AA	GG	CC	CC	TT	GG	TT	TT	AA	TT	CC	AA	GG	AA	TT	GG	GG	CC	AA	CC	CC	AA	TT	CC	TT	AA	TT	AA	AA	CC	GG
LA2312_comav	GG	GG	CC	GG	GG	GG	GG	AA	AA	TT	AA	AA	GG	CC	TT	AA	CC	GG	AA	GG	CC	CC	TT	GG	AA	GG	CC	AA	TT	GG	GG	CC	CC	GG	AA	TT	AA	CC	CC	AA	TT	CC	TT	AA	TT	GG	AA	CC	GG
Mogeor_1	GG	GG	CC	GG	GG	GG	GG	AA	AA	TT	AA	TT	GG	CC	TT	AA	TT	GG	CC	TT	TT	TT	TT	GG	AA	GG	CC	AA	CC	AA	AA	CC	TT	GG	AA	TT	AA	GG	CC	AA	CC	AA	AA	TT	TT	GG	AA	CC	GG
BGV003036	GG	GG	CC	GG	TT	AG	GG	AA		TT	AA	AT	GG	CC	CC	CC	CT	GG	CC	TT	TT	TT	TT	GG	AA	GG	CC	AA	CT	AG	GG	AA	CC	GG	AA	TT	AA	GG	CC	AA	CC	AA	AA	TT	TT	GG	AA	CC	GG
BGV003034	GG	GG	CC	GG	GG	AA	GG	AA	AA	TT	AA	AA	GG	CC	TT	AA	CC	GG	AA	GG	CC	CC	TT	GG	AA	GG	CC	AA	CC	AA	GG	AA	CC	GG	GG	CC	GG	GG	CC	AA	CC	CC	TT	AA	TT	GG	AA	CC	GG
BGV006825	GG	GG	AA	GG	TT	AA	GG	AA	AA	TT	TT	AA	GG	CC	CC	CC	CC	GG	AA	GG	CC	CC	TT	GG	AA	GG	CC	AA	TT	GG	GG	AA	TT	GG	AA	TT	AA	CC	TT	AA	TT	CC	TT	AA	TT	GG	AA	CC	GG
BGV003032	GG	GG	CC	GG	GG	AA	GG	AA	AA	TT	AA	AA	GG	CC	TT	AA	CC	GG	AA	GG	CC	TT	TT	GG	AA	GG	CC	AA	TT	GG	AA	AA	CC	GG	AA	TT	AA	CC	TT	AA		CC	TT	AA	TT	GG	AA	CC	GG
BGV007888	GG	GG	AC	GG	GG	AG	GG	AA		CT	AA	AA	GG	CC	CT	AC	CC	GG	AC	GT	CT	CT	TT	GG	AA	GG	CC	AA	CT	AG	GG	AA	CT	GG	AA	TT	AA	CC	CT	AA	TT	AC	AT	AT	TT	GG	AA	CC	GG
LA1291	GG	GG	AA	GG	GG	GG	GG	AA	AA	TT	AA	AA	GG	CC	TT	AA	CC	GG	AA	GG	CC	TT	TT	GG	AA	GG	CC	AA	TT	GG	AA	AA	CC	GG	AA	TT	AA	CC	TT	AA	TT	CC	TT	AA	TT	GG	AA	CC	GG
LA2692_1	GG	GG	AA	GG	GG	AA	GG	AA	AA	TT	AA	AA	GG	CC	TT	AA	CC	GG	AA	GG	CC	CC	TT	GG	TT	TT	AA	TT	TT	GG	GG	CC	TT	GG	AA	TT	AA	CC	CC	AA	TT	CC	TT	AA	TT	GG	AA	CC	GG
LA2251	GG	GG	CC	GG	GG	GG	GG	AA	AA	TT	AA	AA	GG	CC	TT	AA	CC	GG	AA	GG	CC	TT	TT	GG	TT	GG	AA	TT	TT	GG	GG	CC	TT	GG	AA	TT	AA	CC	TT	AA	TT	CC	TT	AA	TT	GG	AA	CC	GG
pas16401	GG	GG	AA	GG	TT	GG	GG	AA	AA	TT	AA	AA	GG	CC	TT	AA	CC	GG	AA	GG	CC	TT	TT	GG	AA	GG	CC	AA	TT	GG	GG	AA	CC	GG	AA	TT	AA	CC	TT	AA	CC	CC	TT	AA	TT	GG	AA	CC	GG
BGV006187	GG	GG	AA	GG	GG	AA	GG	AA	AA	TT	AA	AA	GG	CC	CC	CC	CC	GG	AA	GG	CC	CC	CC	AA	AA	GG	CC	AA	CC	AA	GG	CC	TT	GG	GG	CC	AG	CC	TT	AA		CC	TT	AA	TT	AA	AA	TT	GG
UPV2909	GG	GG	AA	GG	GG	AA	GG	AA	AA	TT	AA	AA	GG	CC	TT	AA	CC	GG	AA	GG	CC	CC	TT	GG	AA	GG	CC	AA	TT	GG	GG	AA	TT	GG	AA	TT	AA	CC	CC	AA		CC	TT	AA	TT	GG	AA	CC	GG
BGV006225	GG	GG	AA	GG	TT	AA	AA	GG	TT	TT	AA	AA	GG	CC	TT	AA	CC	GG	AA	GG	CC	CC	TT	GG	AA	GG	CC	AA	TT	GG	GG	AA	TT	GG	AA	TT	AA	CC	TT	AA	CC	CC	TT	AA	TT	AA	AA	CC	GG
BGV005873	GG	GG	CC	GG	TT	AA	GG	AA	AA	TT	TT	AA	GG	CC	CC	CC	CC	GG	AA	GG	CC	TT	TT	GG	AA	GG	CC	AA	CC	AA	GG	AA	TT	GG	AA	TT	AA	CC	CC	GG	CC	CC	TT	AA	TT	GG	AA	CC	GG
VIR3847	GG	GG	AA	GG	GG	GG	GG	AA	AA	TT	AA	AA	GG	CC	CC	CC	CC	GG	AA	GG	CC	CC	TT	GG	AA	GG	CC	AA	TT	GG	AA	AA	CC	GG	AA	TT	AA	CC	TT	AA	TT	CC	TT	AA	TT	GG	AA	CC	GG
BGV004583	GG	GG	CC	GG	GT	AA	GG	AA	AA	TT	AT	AA	GG	CC	CC	CC	CC	GG	AA	GG	CC	CC	TT	GG	AA	GG	CC	AA	CC	AA	GG	AA	TT	GG	GG	CC	GG	CC	CC	GG	CT	CC	TT	AA	TT	GG	AA	CC	GG
BGV006712	GG	GG	AA	GG	GG	GG	GG	AA	AA	TT	TT	AA	GG	CC	CC	CC	CC	GG	AA	GG	CC	CC	CC	AA		GG	CC	TT	CC	AA	GG	CC	TT	GG	GG	CC	AA	CC	TT	AA	TT	CC	TT	AA	TT	AA	AA	TT	GG
BGV005655	GG	GG	CC	GG	GG	GG	GG	AA	AA	TT	AA	AA	GG	CC	TT	AA	CC	GG	AA	GG	CC	CC	TT	GG	AA	GG	CC	AA	TT	GG	GG	CC	CC	GG	AA	TT	AA	CC	CC	AA	TT	CC	TT	AA	TT	GG	AA	CC	GG
PAS16667	GG	GG	CC	GG	GG	AA	GG	AA	AA	TT	TT	AA	GG	CC	CC	CC	CC	GG	AA	GG	CC	TT	TT	GG	AA	GG	CC	AA	CC	AA	AA	AA	CC	GG	GG	CC	GG	CC	CC	AA	CC	CC	TT	AA	TT	GG	AA	CC	GG
BGV004652	GG	GG	AA	GG	GG	AA	GG	AA	AA	TT	AA	AA	GG	CC	CC	CC	CC	GG	AA	GG	CC	TT	TT	GG	AA	GG	CC	AA	TT	GG	AA	AA	CC	GG	GG	CC	GG	CC	CC	AA	TT	CC	TT	AA	TT	GG	AA	CC	GG
BGV004588	GG	GG	CC	GG	GG	AA	GG	AA	AA	TT	AA	AA	GG	CC	TT	AA	CC	GG	AA	GG	CC	CC	TT	GG	AA	GG	CC	AA	CC	AA	GG	AA	CC	GG	AA	TT	AA	CC	TT	AA	CC	CC	TT	AA	TT	GG	AA	CC	GG
CL94	GG	GG	CC	GG	GG	AA	GG	AA	AA	TT	AA	AA	GG	CC	TT	AA	CC	GG	AA	GG	CC	CC	TT	GG	AA	GG	CC	AA	TT	GG	GG	AA	CC	GG	AA	TT	AA	GG	CC	AA	TT	CC	TT	AA	TT	GG	AA	CC	GG
BGV006690	GG	GG	AC	GG	GG	AA	GG	AA	AA	CC	TT	AA	GG	CC	CC	CC	CC	GG	AA	GG	CC	CC		GG	AA			TT	CT	AG	GG	CC	TT	GG	GG	CC	GG	GG	TT	GG		CC	TT	AA	TT	AA	AA	TT	GG
BGV006691	GG	GG	AC	GG	GG	AA	AA	AA	AA	TT	TT	AA	GG	CC	CC	CC	CC	GG	AA	GG	CC	CC	TT	GG	AA	GG	CC	AA	TT	GG	GG	CC	TT	GG	GG	CC	GG	GG	TT	AA	TT	CC	TT	AA	TT	AA	AA	TT	GG
BGV006692	GG	GG	CC	GG	TT	AA	GG	AA	AA	TT	TT	AA	GG	CC	CC	CC	CC	GG	AA	GG	CC	TT	TT	GG	AA	GG	CC	AA	CC	AA	GG	AA	TT	GG	AA	TT	AA	CC	CC	GG	CC	CC	TT	AA	TT	GG	AA	CC	GG
PI406781	GG	GG	AA	GG	GG	GG	GG	AA	AA	TT	AA	AA	GG	CC	TT	AA	CC	GG	AA	GG	CC	CC	TT	GG	AA	GG	CC	AA	TT	GG	AA	CC	TT	GG	AA	TT	AA	CC	TT	AA	TT	CC	TT	AA	TT	GG	AA	CC	GG
BGV006931	GG	GG	AA	GG	GG	AA	AA	GG	TT	TT	AA	AA	GG	CC	TT	AA	CC	GG	AA	GG	CC	TT	TT	GG	AA	GG	CC	AA	TT	GG	GG	CC	TT	GG	AA	TT	AA	CC	CC	AA	TT	CC	TT	AA	TT	GG	AA	CC	GG
BGV006478	AA	GG	AC	GG	GG	GG	GG	AA	AA	CC	TT	AA	GG	CC	CC	CC	CC	AA	AA	GG	CC	CC	CC	AA	TT	GG	AA	TT	CC	GG	GG	CC	TT	GG	GG	CC	GG	CC	TT	GG	TT	CC	TT	AA	CC	AA	GG	TT	AA
BGV006932	GG	GG	AA	GG	GG	AA	AA	GG	TT	TT	AA	AA	GG	CC	CC	CC	CC	GG	AA	GG	CC	TT	TT	GG	AA	GG	CC	AA	TT	GG	GG	CC	TT	GG	AA	TT	AA	CC	CC	AA	TT	CC	TT	AA	TT	GG	AA	CC	GG
BGV007161	GG	GG	AA	GG	GG	AA	AA	AA	AA	TT	TT	AA	GG	CC	CC	CC	CC	GG	AA	GG	CC	CC	TT	GG	AA	GG	CC	TT	TT	GG	GG	CC	TT	GG	AA	CC	AA	CC	TT	AA	TT	CC	TT	AA	TT	AA	AA	TT	GG
BGV006934	GG	GG	AA	GG	GG	AA	AA	GG	TT	TT	AA	AA	GG	CC	TT	AA	CC	GG	AA	GG	CC	TT	TT	GG	AA	GG	CC	AA	TT	GG	GG	CC	TT	GG	AA	TT	AA	CC	CC	AA	TT	CC	TT	AA	TT	GG	AA	CC	GG
CATIE20249	GG	GG	CC	GG	GG	AA	GG	AA		TT	AA	AA	GG	CC	TT	AA	CC	GG	AA	GG	CC	TT	TT	GG	TT	TT	AA	TT	CC	AA	GG	AA	TT	GG	GG	CC	GG	GG	CC	AA	CC	CC	TT	AA	TT	GG	AA	CC	GG
BGV006484	AA	GG	AC	GG	GG	GG	GG	AA	AA	CC	TT	AA	GG	CC	CC	CC	CC	GG	AA	GG	CC	CC	CC	AA	AA	GG	CC	AA	CC	AG	GG	CC	TT	GG	GG	CC	AG	CC	TT	GG		CC	TT	AA	CT	AA	GG	TT	GG
ROD271	GG	GG	CC	GG	TT	GG	GG	AA	AA	TT	TT	AA	GG	CC	TT	AA	CC	GG	AA	GG	CC	CC	TT	GG	TT	TT	AA	TT	TT	GG	GG	AA	CC	GG	GG	CC	GG	CC	CC	AA	CC	CC	TT	AA	TT	GG	AA	CC	GG
BGV003048	GG	GG	CC	GG	GG	AA	GG	AA	AA	TT	AA	AA	GG	CC	TT	AA	CC	GG	AA	GG	CC	TT	TT	GG	AA	GG	CC	AA	TT	GG	AA	AA	CC	GG	GG	CC	GG	CC	TT	AA		CC	TT	AA	TT	GG	AA	CC	GG
BGV007168	GG	GG	AA	GG	GG	AA	AA	AA	AA	TT	TT	AA	GG	CC	CC	CC	CC	GG	AA	GG	CC	CC	TT	GG	AA	GG	CC	TT	TT	GG	GG	CC	TT	GG	AA	CC	AA	CC	TT	AA	TT	CC	TT	AA	TT	AA	AA	TT	GG
CATIE19247	GG	GG	AA	GG	GG	AA	GG	AA	AA	TT	TT	AA	GG	CC	TT	AA	CC	GG	AA	GG	CC	CC	TT	GG	AA	GG	CC	AA	TT	GG	GG	AA	CC	GG	AA	TT	AA	CC	TT	AA	TT	CC	TT	AA	TT	AA	AA	CC	GG
BGV004672	GG	GG	CC	GG	TT	AA	GG	AA	AA	TT	AA	AA	GG	CC	CC	CC	CC	GG	AA	GG	CC	TT	TT	GG	AA	GG	CC	AA	TT	GG	GG	AA	CC	GG	AA	TT	AA	CC	TT	AA	CC	CC	TT	AA	TT	GG	AA	CC	GG
BGV006476	AA	GG	AC	GG	GG	GG	GG	AA	AA	CC	TT	AA	GG	CC	CC	CC	CC	GG	AA	GG	CC	CC	CC	AA	TT	GG	AA	TT	CC	AA	GG	CC	TT	GG	GG	CC	GG	CC	TT	GG	TT	CC	TT	AA	CC	AA	GG	TT	AA
UPV23616	GG	GG	AA	GG	GG	AA	AA	GG	TT	TT	TT	AA	GG	CC	CC	CC	CC	GG	AA	GG	CC	CC	TT	GG	AA	GG	CC	AA	CC	AA	GG	CC	TT	GG	AA	CC	AA	CC	TT	AA	TT	CC	TT	AA	TT	AA	AA	TT	GG
PT61	GG	GG	AA	GG	GG	AA	GG	AA	AA	CC	TT	AA	GG	CC	CC	CC	CC	GG	AA	GG	CC	CC	CC	AA	AA	GG	CC	AA	CC	GG	GG	CC	TT	GG	GG	CC	GG	CC	TT	GG		CC	TT	AA	TT	AA	GG	TT	GG
BGV007939	GG	GG	AA	GG	GG	AA	GG	AA	AA	TT	AA	AA	GG	CC	TT	AA	CC	GG	AA	GG	CC	TT	TT	GG	AA	GG	CC	AA	TT	GG	GG	AA	TT	GG	AA	TT	AA	CC	TT	AA	TT	CC	TT	AA	TT	GG	AA	CC	GG
PT210BIS	AA	GG	AA	GG	GG	AA	AA	AA		TT	TT	AA	GG	CC	CC	CC	CC	GG	AA	GG	CC	CC	CC	AA	AA	GG	CC	AA	CC	AA	GG	CC	TT	GG	GG	CC	GG	CC	TT	AA		CC	TT	AA	TT	AA	AA	TT	GG
PAS16653	GG	GG	AA	GG	GG	AA	GG	AA	AA	TT	AA	AA	GG	CC	TT	AA	CC	GG	AA	GG	CC	CC	TT	GG	AA	GG	CC	AA	TT	GG	GG	CC	CC	GG	AA	TT	AA	CC	TT	AA	TT	CC	TT	AA	TT	GG	AA	CC	GG
PAS16651	GG	GG	CC	GG	GT	AA	GG	AA	AA	TT	AT	AA	GG	CC	CC	CC	CC	GG	AA	GG	CC	CT	TT	GG	AT	GT	AC	AT	CC	AA	AG	AA	CT	GG	AG	CT	AG	CC	CT	GG	CC	CC	TT	AA	TT	GG	AA	CC	GG
PI406972	GG	GG	CC	GG	GG	AA	GG	AA	AA	TT	AA	AA	GG	CC	TT	AA	CC	GG	AA	GG	CC	CT	TT	GG	AA	GG	CC	AA	TT	GG	GG	AC	TT	GG	AA	TT	AA	CC	CC	AA	TT	CC	TT	AA	TT	GG	AA	CC	GG
BGV006468	AA	GG	AC	GG	GG	AA	GG	AA	AA	CC	TT	AA	GG	CC	CC	CC	CC	GG	AA	GG	CC	CC	CC	AA	AA	GG	CC	AA	CC	GG	GG	CC	TT	GG	GG	CC	GG	CC	TT	AG	TT	CC	TT	AA	CC	AA	GG	TT	GG
BGV003109	GG	GG	CC	GG	GG	GG	GG	AA	AA	TT	AA	AA	GG	CC	TT	AA	CC	GG	AA	GG	CC	CC	TT	GG	AA	GG	CC	AA	TT	GG	GG	AA	CC	GG	AA	TT	AA	GG	CC	AA	TT	CC	TT	AA	TT	GG	AA	CC	GG
BGV004582	GG	GG	CC	GG	TT	AG	GG	AA	AA	TT	AA	AA	GG	CC	CC	CC	CC	GG	AC	GT	CT	TT	TT	GG	AA	GG	CC	AA	CC	AA	AA	AC	CC	GG	AG	CT	AG	CC	CT	AA		AC	AT	AT	TT	GG	AA	CC	GG
PAS12594	GG	GG	CC	GG	GG	GG	GG	AA		TT	AA	AA	GG	CC	TT	AA	CC	GG	AA	GG	CC	TT	TT	GG	AA	GG	CC	AA	TT	GG	AA	CC	TT	GG	AA	TT	AA	GG	CC	AA	CC	CC	TT	AA	TT	GG	AA	CC	GG
PAS12597	GG	GG	CC	GG	GG	AA	GG	AA	AA	TT	TT	AA	GG	CC	TT	AA	CC	GG	AA	GG	CC	TT	TT	GG	AA	GG	CC	AA	TT	GG	AA	AA	CC	GG	AA	TT	AA	CC	CC	AA	TT	CC	TT	AA	TT	GG	AA	CC	GG
BGV006872	GG	GG	AA	GG	TT	AA	GG	AA	AA	TT	AA	AA	GG	CC	TT	AA	CC	GG	AA	GG	CC	CC	TT	GG	AA	GG	CC	AA	TT	GG	AA	AA	CC	GG	AA	TT	AA	CC	TT	AA	TT	CC	TT	AA	TT	AA	AA	CC	GG
BGV007861	GG	GG	CC	GG	GG	AA	GG	AA	AA	TT	TT	AA	GG	CC	TT	AA	CC	GG	AA	GG	CC	TT	TT	GG	AA	GG	CC	AA	CC	AA	GG	AA	CC	GG	AA	TT	AA	CC	CC	AA	CC	CC	TT	AA	TT	GG	AA	CC	GG
LA2725	AA	GG	AA	GG	GG	GG	GG	AA	AA	CC	TT	AA	CC		CC	CC	CC	AA	AA	GG	CC	CC	CC	AA	AA	GG	CC	AA	CC	AA	GG	CC	TT	GG	GG	CC	GG	CC	TT	AA	TT	CC	TT	AA	CC	AA	GG	TT	GG
BGV003058	GG	GG	CC	GG	TT	GG	GG	AA	AA	TT	AA	AA	GG	CC	CC	CC	CC	GG	AA	GG	CC	CC	TT	GG	AA	GG	CC	AA	TT	GG	GG	AA	TT	GG	AA	TT	AA	CC	TT	AA	TT	CC	TT	AA	TT	AA	AA	CC	GG
BGV004577	GG	GG	CC	GG	GT	AA	GG	AA	AA	TT	AT	AA	GG	CC	CT	AC	CC	GG	AA	GG	CC	TT	TT	GG	AA	GG	CC	AA	CC	AA	GG	AA	TT	GG	AA	TT	AA	CC	CC	GG	CC	CC	TT	AA	TT	GG	AA	CC	GG
BGV004575	GG	GG	CC	GG	GT	AA	GG	AA	AA	TT	AA	AA	GG	CC	CC	CC	CC	GG	AA	GG	CC	TT	TT	GG	TT	TT	AA	TT	CC	AA	AG	AA	CT	GG	AA	TT	AA	CC	CC	GG	TT	CC	TT	AA	TT	GG	AA	CC	GG
BGV005628	GG	GG	CC	GG	GG	AA	GG	AA	AA	TT	AA	AA	GG	CC	TT	AA	CC	GG	AA	GG	CC	TT	TT	GG	AA	GG	CC	AA	TT	GG	GG	CC	TT	GG	AA	TT	AA	CC	CC	AA	TT	CC	TT	AA	TT	GG	AA	CC	GG
BGV006642		GG	AC	GG	GG	GG	AA	AA	AA	TT	TT	AA	GG	CC	CC	CC	CC	AA	AA	GG	CC	CC	CC	AA	AA	GG	CC	AA	CC	AG	GG	CC	TT	GG	GG	CC	GG	CC	TT	AA	TT	CC	TT	AA	CC	AA	GG	TT	GG
UPV29814	GG	GG	CC	GG	GG	GG	GG	AA	AA	TT	AA	AA	GG	CC	TT	AA	CC	GG	AA	GG	CC	CC	TT	GG	AA	GG	CC	AA	TT	GG	GG	CC	CC	GG	AA	TT	AA	CC	TT	AA	TT	CC	TT	AA	TT	GG	AA	CC	GG
LA2188	AG	GG		GG	GG	AA	AG	AA		CT	TT	AA	GG	CC	CC	CC	CC	GG	AA	GG	CC	CC	CC	AA	AA	GG	CC	AA	CC	AA	GG	CC	TT	GG	GG	CC	GG		TT	AA	TT	CC	TT	AA	TT	AA	AA	TT	GG
VIR3291	GG	GG	AA	GG	GG	AA	GG	AA	AA	TT	AA	AA	GG	CC	TT	AA	CC	GG	AA	GG	CC	TT	TT	GG	AA	GG	CC	AA	TT	GG	GG	AA	TT	GG	AA	TT	AA	CC	CC	AA	CC	CC	TT	AA	TT	GG	AA	CC	GG
PAS11512	GG	GG	CC	GG	GG	AA	GG	AA	AA	TT	AA	AA	GG	CC	TT	AA	CC	GG	AA	GG	CC	TT	TT	GG	AA	GG	CC	AA	TT	GG	GG	CC	TT	GG	AA	TT	AA	CC	TT	AA	TT	CC	TT	AA	TT	GG	AA	CC	GG
CL247	GG	GG	CC	GG	GG	GG	GG	AA		TT	AA	AA	GG	CC	TT	AA	CC	GG	AA	GG	CC	TT	TT	GG	AA	GG	CC	AA	TT	GG	GG	CC	CC	GG	AA	TT	AA	CC	CC	AA	TT	CC	TT	AA	TT	GG	AA	CC	GG
BGV007151	GG	GG	AA	GG	GG	AA	AA	AA	AA	TT	TT	AA	GG	CC	TT	CC	CC	GG	AA	GG	CC	CC	TT	GG	AA	GG	CC	AA	TT	GG	GG	CC	TT	GG	AA	CC	AA	CC	TT	AA	TT	CC	TT	AA	TT	AA	AA	CC	GG
PE9	AA	GG	AC	GG	GG	GG		AA		CC	TT	AA	GG	CC	CC	CC	CC		AA	GG	CC	CC	CC	AA	AA	GG	CC	AA	CC	GG	GG	CC	TT	GG	GG	CC	GG	CC	TT	AA	TT	CC	TT	AA	CC	AA	GG	TT	GG
BGV012618	GG	GG	AA	AA	GG	GG	GG	AA	AA	TT	AA	AA	GG	CC	TT	CC	CC	GG	AA	GG	CC	TT	TT	GG	AA	GG	CC	AA	TT	GG	GG	CC	CC	GG	AA	TT	AA	CC	TT	AA	TT	CC	TT	AA	TT	GG	AA	CC	GG
BGV006492	AA	GG		GG	GG	GG	GG	AA	AA	CC	TT	AA	GG	CC	CC	CC	CC		AA	GG	CC	CC	CC	AA	AA	GG	CC	AA	CC	AA	GG	CC	TT	GG	GG	CC	GG	CC	TT	AG	TT	CC	TT	AA	CC	AA	GG	TT	GG
BGV007912	GG	GG	AA	AA	GG	AA	GG	AA	AA	TT	AA	AA	GG	CC	TT	AA	CC	GG	AA	GG	CC	CC	TT	GG	AA	GG	CC	AA	TT	GG	GG	CC	CC	GG	AA	TT	AA	CC	TT	AA	TT	CC	TT	AA	TT	AA	AA	CC	GG
CATIE10965	GG	GG	CC	GG	GG	AA	GG	AA	AA	TT	AA	AA	GG	CC	TT	AA	CC	GG	AA	GG	CC	CC	TT	GG	AA	GG	CC	AA	CC	AA	GG	AA	CC	GG	GG	CC	GG	CC	CC	AA	CC	CC	TT	AA	TT	GG	AA	CC	GG
BGV007895	GG	GG	AA	GG	TT	AG	GG	AA	AA	TT	AA	AA	GG	CC	TT	AA	CC	GG	AA	GG	CC	CC	TT	GG	AA	GG	CC	AA	TT	GG	GG	AA	CC	GG	AA	TT	AA	CC	TT	AA	TT	CC	TT	AA	TT	GG	AA	CC	GG
LA1909	AA	GG	AA	GG	GG	GG	GG	AA	AA	TT	TT	AA	CC		TT	AA	CC	AA	AA	GG	CC	CC	CT		AA	GG	CC	AA	TT	GG	GG	CC	TT	GG	GG	CC	AA	CC	TT	AA	TT	CC	TT	AA	CT	AG	AG	TT	GG
PT53	AA	GG	AA	GG	GG	AA	AA	AA	AA	TT	TT	AA	GG	CC	CC	CC	CC	GG	AA	GG	CC	CC	CC	AA	AA	GG	CC	AA	CC	GG	GG	CC	TT	GG	GG	CC	GG	CC	TT	AA	TT	CC	TT	AA	TT	AA	AA	TT	GG
PI406761	GG	GG		GG	GG	AA	GG	AA	AA	TT	AA	AA	GG	CC	TT	AA	CC	GG	AA	GG	CC	CC	TT	GG	AA	GG	CC	AA	TT	GG	GG	AA	CC	GG	AA	TT	AA	GG	TT	AA	TT	CC	TT	AA	TT	AA	GG	CC	GG
BGV004628	GG	GG	AA	GG	GG	AA	GG	AA	AA	TT	AA	AA	GG	CC	TT	AA	CC	GG	AA	GG	CC	CC	TT	GG	AA	GG	CC	AA	TT	GG	GG	CC	CC	GG	AA	TT	AA	GG	TT	AA		CC	TT	AA	TT	GG	AA	CC	GG
BGV006084	GG	GG	CC	GG	TT	AA	GG	AA	AA	TT	TT	AA	GG	CC	CC	CC	CC	GG	AA	GG	CC	TT	TT	GG	AA	GG	CC	AA	CC	AA	GG	AA	TT	GG	AA	TT	AA	CC	CC	GG	CC	CC	TT	AA	TT	GG	AA	CC	GG
LA1312	AA	GG	AA	GG	GG	AA	GG	AA	AA	TT	AA	AA	GG	CC	TT	AA	CC	GG	AA	GG	CC	CC	TT	GG	AA	GG	CC	AA	TT	GG	GG	CC	CC	GG	AA	TT	AA	CC	CC	AA	TT	CC	TT	AA	TT	GG	AA	CC	GG
BGV012635	GG	GG	AA	GG	GG	AA	GG	AA	AA	TT	AA	AA	GG	CC	TT	AA	CC	GG	AA	GG	CC	CC	TT	GG	AA	GG	CC	AA	TT	GG	GG	AA	TT	GG	AA	TT	AA	CC	TT	AA	TT	CC	TT	AA	TT	GG	AA	CC	GG
BGV004664	GG	GG	CC	GG	GG	AA	GG	AA		TT	AA	AA	GG	CC	CC	CC	CC	GG	AA	GG	CC	TT	TT	GG	AA	GG	CC	AA	TT	GG	GG	AA	CC	GG	GG	CC	GG	CC	CC	AA	CC	CC	TT	AA	TT	GG	AA	CC	GG
CATIE11746	GG	GG	CC	GG	GG	AA	GG	AA	AA	TT	AA	AA	GG	CC	TT	AA	CC	GG	AA	GG	CC	CC	TT	GG	AA	GG	CC	AA	TT	GG	GG	AA	CC	GG	AA	TT	AA	GG	TT	AA	TT	CC	TT	AA	TT	AA	GG	CC	GG
BGV007702	GG	GG	CC	GG	GG	AA	GG	AA	AA	TT	AA	AA	GG	CC	TT	AA	CC	GG	AA	GG	CC	TT	TT	GG	AA	GG	CC	AA	TT	GG	GG	CC	TT	GG	AA	TT	AA	CC	CC	AA	TT	CC	TT	AA	TT	GG	AA	CC	GG
BGV004667	GG	GG	CC	GG	TT	AA	GG	AA	AA	TT	AA	AA	GG	CC	CC	CC	CC	GG	AA	GG	CC	TT	TT	GG	AA	GG	CC	AA	TT	GG	AA	CC	CC	GG	AA	TT	AA	CC	TT	AA	CC	CC	TT	AA	TT	GG	AA	CC	GG
LC127	GG	GG	CC	GG	GG	GG	GG	AA	AA	TT	AA	AA	GG	CC	TT	AA	CC	GG	AA	GG	CC	CC	TT	GG	AA	GG	CC	AA	TT	GG	AA	CC	CC	GG	AA	TT	AA	GG	CC	AA		CC	TT	AA	TT	GG	AA	CC	GG
ANL38_1	GG	GG	CC	GG	GG	AG	GG	AA		TT	AA	AA	GG	CC	TT	AA	CC	GG	AA	GG	CC	TT	TT	GG	AA	GG	CC	AA	TT	GG	GG	CC	TT	GG	AA	TT	AA	GG	TT	AA	TT	CC	TT	AA	TT	AG	AA	CC	GG
BGV007854	GG	GG	CC	GG	GG	GG	GG	AA	AA	TT	AA	AA	GG	CC	TT	AA	CC	GG	AA	GG	CC	CC	TT	GG	AA	GG	CC	AA	TT	GG	GG	AA	TT	GG	AA	TT	AA	CC	CC	AA	TT	CC	TT	AA	TT	GG	AA	CC	GG
BGV013676	GG	GG	AA	GG	TT	GG	GG	AA	AA	TT	AA	AA	GG	CC	CC	CC	CC	GG	AA	GG	CC	CC	TT	GG	AA	GG	CC	AA	TT	GG	AA	AA	CC	GG	AA	TT	AA	CC	TT	AA	TT	CC	TT	AA	TT	AA	AA	CC	GG
SUDL14	GG	GG	CC	AA	GG	AA	GG	AA	AA	TT	TT	AA	GG	CC	TT	AA	CC	GG	AA	GG	CC	CC	TT	GG	AA	GG	CC	AA	TT	GG	GG	AA	TT	GG	AA	TT	AA	GG	TT	AA	TT	CC	TT	AA	TT	AA	GG	CC	GG
BGV006639	AA	GG	AC	GG	GG	AG	GG	AA	AA	CC	TT	AA	GG	CC	CC	CC	CC	GG	AA	GG	CC	CC	CC	AA	AA	GG	CC	AA	TT	GG	GG	CC	TT	GG	GG	CC	GG	CC	TT	AA	TT	CC	TT	AA	CC	AA	GG	TT	AG
BGV006640	AA	GG	AC	GG	GG	GG	GG	AA	AA	CC	AT	AA	GG	CC	CC	CC	CC	GG	AA	GG	CC	CC	CC	AA	TT	GG	AA	TT	CC	AA	GG	CC	TT	GG	GG	CC	GG	CC	TT	GG	TT	CC	TT	AA	CC	AA	GG	TT	AA
BGV005860	GG	GG	CC	GG	TT	AA	GG	AA	AA	TT	TT	AA	GG	CC	TT	AA	CC	GG	AA	GG	CC	TT	TT	GG	AA	GG	CC	AA	CC	AA	AA	CC	CC	GG	AA	TT	AA	CC	CC	GG	CC	CC	TT	AA	TT	GG	AA	CC	GG
BGV007896	GG	GG	CC	GG	GG	AA	GG	AA	AA	TT	AA	AA	GG	CC	TT	AA	CC	GG	AA	GG	CC	CC	TT	GG	AA	GG	CC	AA	CC	AA	GG	AA	TT	GG	GG	CC	GG	GG	CC	AA	TT	CC	TT	AA	TT	GG	AA	CC	GG
BGV007898	GG	GG	AA	GG	TT	AA	GG	AA	AA	TT	AA	AA	GG	CC	TT	AA	CC	GG	AA	GG	CC	CC	TT	GG	AA	GG	CC	AA	TT	GG	GG	AA	CC	GG	AA	TT	AA	CC	TT	AA		CC	TT	AA	TT	GG	AA	CC	GG
BGV007900	GG	GG	AA	GG	GG	AA	GG	AA	AA	TT	AA	AA	GG	CC	TT	AA	CC	GG	AA	GG	CC	CC	TT	GG	AA	GG	CC	AA	TT	GG	GG	AA	CC	GG	AA	TT	AA	CC	TT	AA	TT	CC	TT	AA	TT	GG	AA	CC	GG
BGV007918	GG	GG	AA	AA	GG	AA	GG	AA	AA	TT	AA	AA	GG	CC	TT	AA	CC	GG	AA	GG	CC	CC	TT	GG	AA	GG	CC	AA	TT	GG	GG	CC	CC	GG	AA	TT	AA	CC	TT	AA	TT	CC	TT	AA	TT	AA	AA	CC	GG
BGV007894	GG	GG	AA	GG	TT	AA	GG	AA	AA	TT	AA	AA	GG	CC	TT	AA	CC	GG	AA	GG	CC	CC	TT	GG	AA	GG	CC	AA	TT	GG	GG	AA	CC	GG	AA	TT	AA	CC	TT	AA	TT	CC	TT	AA	TT	AA	AA	CC	GG
BGV007899	GG	GG	AA	GG	TT	AA	GG	AA	AA	TT	AA	AA	GG	CC	TT	AA	CC	GG	AA	GG	CC	CC	TT	GG	AA	GG	CC	AA	TT	GG	GG	AA	CT	GG	AA	TT	AA	CC	CC	AA	TT	CC	TT	AA	TT	GG	AA	CC	GG
BGV000931	GG	GG	CC	GG	GG	AA	GG	AA	AA	TT	AA	AA	GG	CC	CC	CC	CC	GG	AA	GG	CC	TT	TT	GG	AA	GG	CC	AA	TT	GG	GG	AA	TT	GG	AA	TT	AA	GG	CC	AA	CC	CC	TT	AA	TT	GG	AA	CC	GG
BGV006504	AA	GG	AC	GG	GG	GG	GG	AA	AA	CC	TT	AA	GG	CC	CC	CC	CC		AA	GG	CC	CC	CC	AA	AA	GG	CC	AA	CC	GG	GG	CC	TT	GG	GG	CC	GG	CC	TT	AG	TT	CC	TT	AA	CC	AA	GG	TT	AG
PI487625	GG	GG	AA	GG	TT	AA	AA	GG	TT	TT	TT	AA	GG	CC	TT	AA	CC	GG	AA	GG	CC	CC	TT	GG	AA	GG	CC	AA	TT	GG	GG	AA	TT	GG	AA	TT	AA	CC	TT	AA	TT	CC	TT	AA	TT	GG	AA	CC	GG
Money_0	AA	GG	CC	GG	GG	GG	GG	AA	AA	CC	AA	AA	GG	CC	TT	AA	CC	GG	AA	GG	CC	TT	TT	GG	AA	GG	CC	AA	CT	AG	AA	CC	TT	GG	AA	TT	AA	GG	CC	AA	CC	CC	TT	AA	TT	GG	AA	CC	GG
MERLIN	GG	GG	CC	GG	TT	AA	GG	AA		TT	TT	AT	GG	CC	TT	AA	CC	GG	AC	GT	CT	CT	TT	GG	AA	GG	CC	AA	CT	AG	GG	AA	CT	GG	AG	CT	AG	CC	CC	AA	CC	AC	AT	AT	TT	GG	AA	CC	GG
BGV006347	GG	GG	AC	GG	GG	GG	GG	AA	AA	CC	TT	AA	GG	CC	CC	CC	CC	AA	AA	GG	CC	CC	CC	AA	AA	GG	CC	AT	CC	GG	GG	CC	TT	GG	GG	CC	GG	CC	TT	AA	TT	CC	TT	AA	CC	AA	GG	TT	GG
BGV007023	GG	GG	AA	GG	GG	AA	AA	GG	TT	TT	AT	AA	GG	CC	CT	CC	CC	GG	AA	GG	CC	CC	TT	GG	AA	GG	CC	AA	TT	GG	GG	AA	TT	GG	AG	CT	AA	CC	TT	AA	TT	CC	TT	AA	TT	AG	AA	CC	GG
PI406835	GG	GG	AA	AA	GG	AA	GG	AA	AA	TT	TT	AA	GG	CC	CC	CC	CC	GG	AA	GG	CC	CC	TT	GG	AA	GG	CC	AA	TT	GG	GG	AA	TT	GG	AA	TT	AA	GG	TT	AA	TT	CC	TT	AA	TT	AA	GG	CC	GG
BGV006877	GG	GG	AA	GG	TT	AA	GG	AA	AA	TT	AA	AA	GG	CC	TT	AA	CC	GG	AA	GG	CC	CC	TT	GG	AA	GG	CC	AA	TT	GG	GG	AA	CC	GG	AA	TT	AA	GG	TT	AA	TT	CC	TT	AA	TT	GG	AA	CC	GG
BGV006333	AA	GG	AC	GG	GG	GG	GG	AA	AA	CC	TT	AA	GG	CC	CC	CC	CC	GG	AA	GG	CC	CC	CC	AA	AA	GG	CC	AA	CC	GG	GG	CC	TT	GG	GG	CC	GG	CC	TT	GG		CC	TT	AA	CC	AA	GG	TT	GG
BGV006875	GG	GG	AA	GG	GG	AA	AA	GG	TT	TT	AA	AA	GG	CC	TT	AA	CC	GG	AA	GG	CC	CC	TT	GG	AA	GG	CC	AA	TT	GG	GG	AA	CC	GG	AA	TT	AA	CC	TT	AA	CC	CC	TT	AA	TT	GG	AA	CC	GG
VIR3180	GG	GG	AA	GG	GG	AA	GG	AA		TT	AA	AA	GG	CC	CC	CC	CC	GG	AA	GG	CC	CC	TT	GG	AA	GG	CC	AA	TT	GG	AA	AA	CC	GG	AA	TT	AA	CC	TT	AA	TT	CC	TT	AA	TT	GG	AA	CC	GG
BGV007225	AA	GG	AA	GG	GG	AA	AA	GG	TT	TT	TT	AA	GG	CC	CC	CC	CC	GG	AA	GG	CC	CC	TT	GG	AA	GG	CC	TT	CC	AA	GG	CC	TT	GG	AA	CT	AA	CC	TT	AA	TT	CC	TT	AA	TT	AA	AA	TT	GG
ARG77	GG	GG	CC	GG	TT	AA	GG	AA	AA	TT	AT	AA	GG	CC	CC	CC	CC	GG	AA	GG	CC	TT	TT	GG	AA	GG	CC	AA	CC	AA	AG	AA	CT	GG	GG	CC	GG	CC	CC	AA	CC	CC	TT	AA	TT	GG	AA	CC	GG
BGV007222	AA	GG	AA	GG	GG	AA	AA	GG	TT	TT	TT	AA	GG	CC	CT	CC	CC	GG	AA	GG	CC	CC	CT		AA	GG	CC	AA	CC	AA	GG	CC	TT	GG	AA	CC	AA	CC	TT	AA	TT	CC	TT	AA	TT	AA	AA	TT	GG
UPV29739	GG	GG	CC	GG	GG	GG	GG	AA		TT	TT	AA	GG	CC	TT	AA	CC	GG	AA	GG	CC	TT	TT	GG	AA	GG	CC	AA	TT	GG	GG	CC	TT	GG	AA	TT	AA	CC	CC	AA		CC	TT	AA	TT	GG	AA	CC	GG
LA1936	AA	GG	AC	GG	GG	GG	GG		AA	CC	TT	AA	CC		CC	CC	CC	AA	AA	GG	CC	CC	CC	AA	AA	GG	CC	AA	CC	GG	GG	CC	TT	GG	GG	CC	GG	GG	TT	AA	TT	CC	TT	AA	CC	AA	GG	TT	GG
BGV000932	GG	GG	CC	GG	GG	AA	GG	AA	AA	TT	AA	AA	GG	CC	TT	AA	CC	GG	AA	GG	CC	TT	TT	GG	AA	GG	CC	AA	TT	GG	AA	AA	CC	GG	AA	TT	AA	GG	CC	AA	TT	CC	TT	AA	TT	GG	AA	CC	GG
BGV007208	AA	GG	AA	GG	GG	AA	AA	AA	AA	TT	TT	AA	GG	CC	CT	CC	CC	GG	AA	GG	CC	CC	CT		AA	GG	CC	TT	TT	GG	GG	CC	TT	GG	AA	CC	AA	CC	TT	AA	TT	CC	TT	AA	TT	AA	AA	TT	GG
PI126942	GG	GG	AA	GG	GG	AA	GG	AA	AA	TT	AA	AA	GG	CC	TT	AA	CC	GG	AA	GG	CC	CC	TT	GG	TT	TT	AA	TT	TT	GG	GG	CC	TT	GG	AA	TT	AA	GG	TT	AA	TT	CC	TT	AA	CC	AA	GG	CC	GG
BGV003139	GG	GG	CC	GG	GG	GG	GG	AA	AA	TT	AA	AA	GG	CC	CC	CC	CC	GG	AA	GG	CC	CC	TT	GG	AA	GG	CC	AA	TT	GG	AA	AA	CC	GG	AA	TT	AA	GG	TT	AA		CC	TT	AA	TT	AA	AA	CC	GG
LA1689	AG	GG	AA	GG	GG	GG	GG	AA	AA	CC	TT	AA	GG	CC	CC	CC	CC	AG	AA	GG	CC	CC	CC	AA	AA	GG	CC	AA	TT	GG	GG	CC	TT	GG	GG	CC	GG	CC	TT	AG	TT	CC	TT	AA	CC	AA	GG	TT	AG
BGV006129	GG	GG	AA	GG	GG	GG	AA	AA	AA	TT	TT	AA	GG	CC	CC	CC	CC	GG	AA	GG	CC	CC	CC	AA	AA	GG	CC	AA	CC	AA	GG	CC	TT	GG	GG	CC	AA	CC	TT	AA	TT	CC	TT	AA	TT	AA	GG	TT	GG
BGV013717	AA	GG	AC	GG	GG	GG	GG	AA		CC	TT	AA	CC		CC	CC	CC	AA	AA	GG	CC	CC	CC	AA	AA	GG	CC	AA	CC	GG	GG	CC		GG	GG	CC	GG	CC	TT	AA	TT	CC	TT	AA	CC	AA	GG	TT	GG
BGV007988	GG	GG	CC	GG	GG	GG	GG	AA	AA	TT	AA	AA	GG	CC	CC	CC	CC	GG	AA	GG	CC	CC	TT	GG	AA	GG	CC	AA	TT	GG	GG	CC	TT	GG	AA	TT	AA	CC	TT	AA	TT	CC	TT	AA	TT	GG	AA	CC	GG
BGV006360	AA	GG	AC	GG	GG	GG	GG	AA		CC	TT	AA	GG	CC	CC	CC	CC		AA	GG	CC	CC	CC	AA	AT	GG	AC	AT	CC	AA	GG	CC	TT	GG	GG	CC	GG	CC	TT	AG	TT	CC	TT	AA	CT	AA	GG	TT	AG
BGV006344	AA	GG	AC	GG	GG	GG	GG	AA	AA	CC	TT	AA	GG	CC	CC	CC	CC	GG	AA	GG	CC	CC	CC	AA	AA	GG	CC	AA	TT	GG	GG	CC	TT	GG	GG	CC	GG	CC	TT	AA	TT	CC	TT	AA	CC	AA	GG	TT	AG
BGV007905	GG	GG	AA	GG	GG	GG	GG	AA		TT	AA	AA	GG	CC	TT	AA	CC	GG	AA	GG	CC	CC	TT	GG	AA	GG	CC	AA	TT	GG	GG	AA	CC	GG	AA	TT	AA	CC	TT	AA	TT	CC	TT	AA	TT	GG	AA	CC	GG
BGV006514	AA	GG	AC	GG	GG	GG	GG	AA	AA	CC	TT	AA	GG	CC	CC	CC	CC	AA	AA	GG	CC	CC	CC	AA	AA	GG	CC	AA	CC	AA	GG	CC	TT	GG	GG	CC	GG	CC	TT	AA	TT	CC	TT	AA	CC	AA	GG	TT	AA
BGV007791	GG	GG	CC	GG	GG	AA	GG	AA	AA	TT	AA	AA	GG	CC	TT	AA	CC	GG	AA	GG	CC	TT	TT	GG	TT	TT	AA	TT	TT	GG	GG	CC	TT	GG	AA	TT	AA	CC	TT	AA	TT	CC	TT	AA	TT	GG	AA	CC	GG
BGV003040	GG	GG	CC	GG	TT	AA	GG	AA	AA	TT	AA	AA	GG	CC	CC	CC	CC	GG	AA	GG	CC	TT	TT	GG	AA	GG	CC	AA	CC	AA	GG	AA	CC	GG	GG	CC	GG	CC	CC	AA	CC	CC	TT	AA	TT	GG	AA	CC	GG
BGV006753	GG	GG	CC	GG	TT	AA	GG	AA	AA	TT	TT	AA	GG	CC	TT	AA	CC	GG	AA	GG	CC	CC	TT	GG	AA	GG	CC	AA	TT	GG	GG	AA	TT	GG	AA	TT	AA	CC	TT	AA	TT	CC	TT	AA	TT	GG	AA	CC	GG
BGV006869	AA	GG	AA	GG	GG	AA	AA	GG	TT	TT	AA	AA	GG	CC	TT	AA	CC	GG	AA	GG	CC	CC	TT	GG	AA	GG	CC	AA	TT	GG	GG	AC	TT	GG	AA	TT	AA	CC	TT	AA	CT	CC	TT	AA	TT	AA	AA	TT	GG
PI406823	GG	GG	AA	GG	GG	AA	GG	AA	AA	TT	AA	AA	GG	CC	TT	AA	CC	GG	AA	GG	CC	CC	TT	GG	AA	GG	CC	AA	TT	GG	GG	AA	TT	GG	AA	TT	AA	GG	CC	AA	TT	CC	TT	AA	TT	AA	AA	CC	GG
LA1923	AA	GG	AC	GG	GG	GG	GG	AA	AA	CC	TT	AA	CC		CC	CC	CC	AA	AA	GG	CC	CC	CC	AA	AA	GG	CC	AA	CC	AA	GG	CC	TT	GG	GG	CC	GG	CC	TT	AA	TT	CC	TT	AA	CC	AA	GG	TT	GG
BGV007137	GG	GG	AA	GG	GG	AA	AA	AA		TT	TT	AA	GG	CC	CC	CC	CC	GG	AA	GG	CC	CC	TT	GG	AA	GG	CC	TT	TT	GG	GG	CC		GG	AA	CC	AA	CC	TT	AA	TT	CC	TT	AA	TT	AA	AA	TT	GG
LA2254	GG	GG	CC	GG	GG	AA	GG	AA	AA	TT	TT	AA	CC		TT	AA	CC	GG	AA	GG	CC	TT	TT	GG	AA	GG	CC	AA	TT	GG	GG	AA	CC	GG	AA	TT	AA	CC	CC	AA		CC	TT	AA	CC	AA	GG	CC	GG
L00167	GG	GG	CC	AA	GG	AA	AG	AG	AT	TT	TT	AA	GG	CC	TT	AA	CC	GG	AA	GG	CC	CC	TT	GG	AA	GG	CC	AA	TT	GG	AA	AA	CC	GG	AA	TT	AA	CC	CT	AA	TT	CC	TT	AA	CT	AA	GG	TT	AA
BGV007145	GG	GG	AA	GG	GG	AA	AA	AA		TT	TT	AA	GG	CC	CC	CC	CC	GG	AA	GG	CC	CC	TT	GG	AA	GG	CC	TT	TT	GG	GG	CC	TT	GG	AA	CC	AA	CC	TT	AA	TT	CC	TT	AA	TT	AA	AA	TT	GG
LA172	GG	GG	CC	GG	GG	AA	GG	AA	AA	TT	AA	AA	GG	CC	TT	AA	CC	GG	AA	GG	CC	CC	TT	GG	TT	TT	AA	TT	TT	GG	GG	CC	TT	GG	AA	TT	AA	CC	TT	AA	TT	CC	TT	AA	TT	GG	AA	CC	GG
VIR3479	GG	GG	AA	GG	GG	AA	GG	AA	AA	TT	AA	AA	GG	CC	TT	AA	CC	GG	AA	GG	CC	CC	TT	GG	AA	GG	CC	AA	TT	GG	GG	AA	CC	GG	AA	TT	AA	CC	TT	AA	TT	CC	TT	AA	TT	AA	AA	CC	GG
CL198	GG	GG	CC	GG	GG	GG	GG	AA		TT	AA	AA	GG	CC	TT	AA	CC	GG	AA	GG	CC	CC	TT	GG	AA	GG	CC	AA	TT	GG	GG	CC	TT	GG	AA	TT	AA	CC	TT	AA	TT	CC	TT	AA	TT	GG	AA	CC	GG
BGV007947	AA	GG	AC	GG	GG	GG	GG	AA	AA	CC	TT	AA	GG	CC	CC	CC	CC	AA	AA	GG	CC	CC	CC	AA	AA	GG	CC	AA	CC	GG	GG	CC	TT	GG	GG	CC	GG	CC	TT	AA	TT	CC	TT	AA	CC	AA	GG	TT	AA
BGV007907	GG	GG	AA	GG	GG	AA	GG	AA	AA	TT	AA	AA	GG	CC	TT	AA	CC	GG	AA	GG	CC	CC	TT	GG	AA	GG	CC	AA	TT	GG	GG	AA	CC	GG	AA	TT	AA	CC	TT	AA	TT	CC	TT	AA	TT	AA	AA	CC	GG
L00177	GG	GG	AA	AA	GG	GG	GG	AA		TT	AA	AA	GG	CC	TT	CC	CC	GG	AA	GG	CC	TT	TT	GG	AA	GG	CC	AA	TT	GG	GG	CC	CC	GG	AA	TT	AA	CC	TT	AA	TT	CC	TT	AA	TT	AA	AA	CC	GG
LA1549_comav	GG	GG	CC	GG	GG	AA	GG	AA	AA	TT	AA	AA	GG	CC	CC	CC	CC	GG	AA	GG	CC	TT	TT	GG	AA	GG	CC	AA	TT	GG	AA	CC	CC	GG	AA	TT	AA	GG	CC	AA	TT	CC	TT	AA	TT	GG	AA	CC	GG
BGV006369	AA	GG	AA	GG	GG	GG	AG	AA	AA	CT	TT	AA	GG	CC	CC	CC	CC	GG	AA	GG	CC	CC	CC	AA	AA	GG	CC	AA	CT	AG	GG	CC	TT	GG	GG	CC	GG	CC	TT	AA	TT	CC	TT	AA	CC	AA	GG	TT	GG
BGV006507	AA	GG	AA	GG	GG	GG	GG	AA	AA	CC	TT	AA	GG	CC	CC	CC	CC	AA	AA	GG	CC	CC	CC	AA	AA	GG	CC	AA	CC	GG	GG	CC	TT	GG	GG	CC	GG	CC	TT	AA	TT	CC	TT	AA	CC	AA	GG	TT	AA
BGV000938	GG	GG	CC	GG	GG	AA	GG	AA	AA	TT	AA	AA	GG	CC	TT	AA	CC	GG	AA	GG	CC	CC	TT	GG	AA	GG	CC	AA	TT	GG	GG	AA	CC	GG	AA	TT	AA	GG	CC	AA	TT	CC	TT	AA	TT	GG	AA	CC	GG
BGV003075	GG	GG	CC	GG	GG	AA	GG	AA		TT	AA	AA	GG	CC	TT	AA	CC	GG	AA	GG	CC	TT	TT	GG	AA	GG	CC	AA	TT	GG	AA	AA	CC	GG	AA	TT	AA	CC	TT	AA	TT	CC	TT	AA	TT	GG	AA	CC	GG
VERDI	GG	GG	CC	GG	GT	AG	GG	AA		CT	AA	AT	GG	CC	CT	AC	CT	GG	CC	TT	TT	TT	TT	GG	AA	GG	CC	AA	TT	GG	AG	AA	CT	GG	AA	TT	AA	CG	CC	AA	CC	AA	AA	TT	TT	GG	AA	CC	GG
2K1-1439	GG	GG	CC	GG	GG	GG	GG	AA	AA	TT	TT	AA	GG	CC	TT	AA	CC	GG	AA	GG	CC	CC	TT	GG	TT	TT	AA	TT	CC	AA	GG	AA	TT	GG	GG	CC	GG	CC		GG	CC	CC	TT	AA	TT	GG	AA	CC	GG
2K1-2019	GG	GG	CC	GG	GG	GG	GG	AA	AA	TT	TT	AA	GG	CC	CC	CC	CC	GG	AA	GG	CC	TT	TT	GG	AA	GG	CC	AA	CC	AA	GG	AA	TT	GG	GG	CC	GG	CC	CC	GG	CC	CC	TT	AA	TT	GG	AA	CC	GG
2K1-2029	GG	GG	CC	GG	TT	AG	GG	AA	AA	TT	TT	AA	GG	CC	TT	AA	CC	GG	AA	GG	CC	TC	TT	GG	AA	GG	CC	AA	CC	AA	GG	AA	TT	GG	AG	TC	AG	CC	CC	GG	CC	CC	TT	AA	TT	GG	AA	CC	GG
2K1-2054	GG	GG	CC	GG	TT	AA	GG	AA	AA	TT	TT	AA	GG	CC	CC	CC	CC	GG	AA	GG	CC	CC	TT	GG	AA	GG	CC	AA	CC	AA	GG	AA	TT	GG	AA	TT	AA	CC	CC	GG	CC	CC	TT	AA	TT	GG	AA	CC	GG
CULBPT04-1_	GG	GG	CC	GG	TT	AA	GG	AA	AA	TT	TT	AA	CC		CC	CC	CC	GG	AA	GG	CC	TT	TT	GG	TT	TT	AA	TT	CC	AA	GG	AA	TT	GG	GG	CC	GG	CC	CC	AA	CC	CC	TT	AA	TT	GG	AA	CC	GG
CULBPT04-2_	GG	GG	CC	GG	GG	AA	GG	AA	AA	TT	TT	AA	CC		CC	CC	CC	GG	AA	GG	CC	TT	TT	GG	TT	TT	AA	TT	CC	AA	GG	AA	TT	GG	GG	CC	GG	CC	CC	GG	CC	CC	TT	AA	TT	GG	AA	CC	GG
CULBPT04-3_	GG	GG	CC	GG	TT	AA	GG	AA	AA	TT	TT	AA	CC		CC	CC	CC	GG	AA	GG	CC	TT	TT	GG	TT	TT	AA	TT	CC	AA	GG	AA	TT	GG	GG	CC	GG	CC	CC	AA	CC	CC	TT	AA	TT	GG	AA	CC	GG
CULBPT04-4	GG	GG	CC	GG	TT	AA	GG	AA	AA	TT	TT	AA	CC		CC	CC	CC	GG	AA	GG	CC	TT	TT	GG	TT	TT	AA	TT	CC	AA	GG	AA	TT	GG	AG	TC	AG	CC	CC		CC	CC	TT	AA	TT	GG	AA	CC	GG
CULBPT04-5	GG	GG	CC	GG	TT	AA	GG	AA	AA	TT	TT	AA	CC		CC	CC	CC	GG	AA	GG	CC	TT	TT	GG	TT	TT	AA	TT	CC	AA	GG	AA	TT	GG	GG	CC	GG	CC	CC	AA	CC	CC	TT	AA	TT	GG	AA	CC	GG
CULBPT-05-10	GG	GG	CC	GG	TT	AA	GG	AA	AA	TT	TT	AA	CC		CC	CC	CC	GG	AA	GG	CC	TT	TT	GG	TT	TT	AA	TT	CC	AA	GG	AA	TT	GG	AA	TT	AA	CC	CC	AA	CC	CC	TT	AA	TT	GG	AA	CC	GG
CULBPT-05-11	GG	GG	CC	GG	TG	AA	GG	AA	AA	TT	TT	AA	CC		CC	CC	CC	GG	AA	GG	CC	TT	TT	GG	TT	TT	AA	TT	CC	AA	GG	AA	TT	GG				CC	CC	AA	CC	CC	TT	AA	TT	GG	AA	CC	GG
CULBPT-05-15	GG	GG	CC	GG	TT	AA	GG	AA	AA	TT	TT	AA	CC		CC	CC	CC	GG	AA	GG	CC	TT	TT	GG	TT	TT	AA	TT	CC	AA	GG	AA	TT	GG	GG	CC	GG	CC	CC	AA	CC	CC	TT	AA	TT	GG	AA	CC	GG
CULBPT-05-18	GG	GG	CC	GG	GG	AA	GG	AA	AA	TT	TT	AA	CC		CC	CC	CC	GG	AA	GG	CC	TT	TT	GG	TT	TT	AA	TT	CC	AA	GG	AA	TT	GG	GG	CC	GG	CC	CC	GG	CC	CC	TT	AA	TT	GG	AA	CC	GG
CULBPT-05-20	GG	GG	CC	GG	TT	AA	GG	AA	AA	TT	TT	AA	CC		CC	CC	CC	GG	AA	GG	CC	TT	TT	GG	TT	TT	AA	TT	CC	AA	GG	AA	TT	GG	GG	CC	GG	CC	CC	AA	CC	CC	TT	AA	TT	GG	AA	CC	GG
CULBPT-05-21	GG	GG	CC	GG	GG	AA	GG	AA	AA	TT	TT	AA	CC		CC	CC	CC	GG	AA	GG	CC	TT	TT	GG	TT	TT	AA	TT	CC	AA	GG	AA	TT	GG	GG	CC	GG	CC	CC	GG	CC	CC	TT	AA	TT	GG	AA	CC	GG
CULBPT-05-22	GG	GG	CC	GG	TT	AA	GG	AA	AA	TT	TT	AA	CC		CC	CC	CC	GG	AA	GG	CC	TT	TT	GG	TT	TT	AA	TT	CC	AA	GG	AA	TT	GG	GG	CC	GG	CC	CC	AA	CC	CC	TT	AA	TT	GG	AA	CC	GG
CULBPT-05-9	GG	GG	CC	GG	TT	AA	GG	AA	AA	TT	TT	AA	CC		CC	CC	CC	GG	AA	GG	CC	TT	TT	GG	TT	TT	AA	TT	CC	AA	GG	AA	TT	GG	GG	CC	GG	CC	CC	AA	CC	CC	TT	AA	TT	GG	AA	CC	GG
CULBPT-A46-2	GG	GG	CC	GG	TG	AA	GG	AA	AA	TT	AA	AA	GC	CC	TC	AC	CC	GG	AA	GG	CC	TT	TT	GG	AA	GG	CC	AA	CC	AA	AA	AA	CC	GG	AG	TC	AG	CC	CC	AA		CC	TT	AA	TT	GG	AA	CC	GG
E3259	GG	GG	CC	GG	GG	GG	GG	AA	AA	TT	TT	AA	GG	CC	CC	CC	CC	GG	AA	GG	CC	TT	TT	GG	AA	GG	CC	AA	CC	AA	GG	AA	TT	GG	GG	CC	GG	CC	CC	GG	CC	CC	TT	AA	TT	GG	AA	CC	GG
E6203	GG	GG		GG	GG	AA	GG	AA	AA	TT	AA	AA	CC		TT	AA	CC	GG	AA	GG	CC	CC	TT	GG	TT	TT	AA	TT	CC	AA	AA	AA	CC	GG	GG	CC	GG	CC	CC	GG	TT	CC	TT	AA	TT	GG	AA	CC	GG
F02-7530	GG	GG	CC	GG	TT	AA	GG	AA	AA	TT	TT	AA	GG	CC	TT	AA	CC	GG	AA	GG	CC	CC	TT	GG	TT	TT	AA	TT	CC	AA	GG	AA	TT	GG	GG	CC	GG	CC	TT	GG	CC	CC	TT	AA	TT	GG	AA	CC	GG
F03-6331	GG	GG	CC	GG	GG	GG	GG	AA	AA	TT	TT	AA	GG	CC	CC	CC	CC	GG	AA	GG	CC	TT	TT	GG	AA	GG	CC	AA	CC	AA	GG	AA	TT	GG	GG	CC	GG	CC	CC	GG	CC	CC	TT	AA	TT	GG	AA	CC	GG
F03-7463	GG	GG	CC	GG	TT	AA	GG	AA	AA	TT	TT	AA	GG	CC	TT	AA	CC	GG	AA	GG	CC	CC	TT	GG	TT	TT	AA	TT	CC	AA	GG	AA	TT	GG	GG	CC	GG	CC	CC	GG	CC	CC	TT	AA	TT	GG	AA	CC	GG
F06-1013-1	GG	GG	CC	GG	GG		GG	AA	AA	TT	AT	AA	GG	CC			CC	GG	AA	GG	CC	TC	TT	GG	AA	GG	CC	AA	TT	GG	AA	AA	CC	GG	GG	CC	GG	CC	CC	GG	TC	CC	TT	AA	TT	GG	AA	CC	GG
F06-1014-1	GG	GG	CC	GG	TT	AA	GG	AA	AA	TT	TT	AA	GG	CC	TC	AC	CC	GG	AA	GG	CC	CC	TT	GG	AA	GG	CC	AA				AA	TC	GG	GG	CC	GG		CC	GG	TT	CC	TT	AA	TT	GG	AA	CC	GG
F06-2041	GG	GG	CC	GG	TT	GG	GG	AA	AA	TT	AA	AA	GG	CC	CC	CC	CC	GG	AA	GG	CC	CC	TT	GG	AA	GG	CC	AA	CC	AA	GG	AA	TT	GG	GG	CC	GG	GG	CC	GG	CC	CC	TT	AA	TT	GG	AA	CC	GG
F06-2054	GG	GG	CC	GG	TG	AA	GG	AA	AA	TT	AA	AA	GG	CC	CC	CC	CC	GG	AA	GG	CC	TT	TT	GG	AA	GG	CC	AA	CC	AA	GG	AA	TT	GG	GG	CC	GG	CC	CC	GG	CC	CC	TT	AA	TT	GG	AA	CC	GG
F06-2058	GG	GG	CC	GG	GG	AA	GG	AA	AA	TT	AA	AA	GG	CC	CC	CC	CC	GG	AA	GG	CC	CC	TT	GG	AA	GG	CC	AA	CC	AA	GG	AA	TT	GG	GG	CC	GG	CC	CC	GG	CC	CC	TT	AA	TT	GG	AA	CC	GG
FG02-188	GG	GG	CC	GG	GG	AA	GG	AA	AA	TT	TT	AA	CC	CC	TT	AA	CC	GG	AA	GG	CC	TT	TT	GG	TT	TT	AA	TT	CC	AA	GG	CC	TT	GG	GG	CC	GG	CC	TT	GG	TT	CC	TT	AA	TT	GG	AA	CC	GG
Heinz_1706	GG	GG	CC	GG	GG	AA	GG	AA	AA	TT	AA	AA	GG	CC	TT	AA	CC	GG	AA	GG	CC	TT	TT	GG	AA	GG	CC	AA	CC	AA	GG	AA	CC	GG	GG	CC	GG	GG	CC	AA	CC	CC	TT	AA	TT	GG	AA	CC	GG
Hunt_100	GG	GG	CC	GG	GG	AA	GG	AA	AA	TT	TT	AA	CC		TT	AA	CC	GG	AA	GG	CC	CC	TT	GG	AA	GG	CC	AA	TT	GG	GG	AA	TT	GG	GG	CC	GG	CC	CC	AA	CC	CC	TT	AA	TT	GG	AA	CC	GG
M82	GG	GG	CC	GG	TT	AA	GG	AA	AA	TT	AA	AA	CC		TT	AA	CC	GG	AA	GG	CC	CC	TT	GG	TT	TT	AA	TT	CC	AA	AA	AA	CC	GG	GG	CC	GG	CC	TT	GG	TT	CC	TT	AA	TT	GG	AA	CC	GG
OH03-6439	GG	GG	CC	GG	TG	GG	GG	AA	AA	TT	TT	AA	GG	CC	CC	CC	CC	GG	AA	GG	CC	TT	TT	GG	AA	GG	CC	AA	CC	AA	GG	AA	TT	GG	GG	CC	GG	CC	CC	GG	CC	CC	TT	AA	TT	GG	AA	CC	GG
OH05-8018	GG	GG	CC	GG	GG	GG	GG	AA	AA	TT	TT	AA	GG	CC	CC	CC	CC	GG	AA	GG	CC	TT	TT	GG	AA	GG	CC	AA	CC	AA	GG	AA	TT	GG	GG	CC	GG	CC	CC	GG	CC	CC	TT	AA	TT	GG	AA	CC	GG
OH05-8022	GG	GG	CC	GG	GG	GG	GG	AA	AA	TT	TT	AA	GG	CC	CC	CC	CC	GG	AA	GG	CC	TT	TT	GG	AA	GG	CC	AA	CC	AA	GG	AA	TT	GG	GG	CC	GG	CC	CC	GG	CC	CC	TT	AA	TT	GG	AA	CC	GG
OH05-8025	GG	GG	CC	GG	TT	GG	GG	AA	AA	TT	TT	AA	GG	CC	CC	CC	CC	GG	AA	GG	CC	CC	TT	GG	AA	GG	CC	AA	CC	AA	GG	AA	TT	GG	GG	CC	GG	CC	CC	GG	CC	CC	TT	AA	TT	GG	AA	CC	GG
OH05-8027	GG	GG	CC	GG	TT	GG	GG	AA	AA	TT	TT	AA	GG	CC	CC	CC	CC	GG	AA	GG	CC	CC	TT	GG	AA	GG	CC	AA	CC	AA	GG	AA	TT	GG	GG	CC	GG	CC	CC	GG	CC	CC	TT	AA	TT	GG	AA	CC	GG
OH05-8028	GG	GG	CC	GG	TT	GG	GG	AA	AA	TT	TT	AA	GG	CC	CC	CC	CC	GG	AA	GG	CC	CC	TT	GG	AA	GG	CC	AA	CC	AA	GG	AA	TT	GG	GG	CC	GG	CC	CC	GG	CC	CC	TT	AA	TT	GG	AA	CC	GG
OH05-8030	GG	GG	CC	GG	GG	GG	GG	AA	AA	TT	TT	AA	GG	CC	CC	CC	CC	GG	AA	GG	CC	TT	TT	GG	AA	GG	CC	AA	CC	AA	GG	AA	TT	GG	GG	CC	GG	CC	CC	GG	CC	CC	TT	AA	TT	GG	AA	CC	GG
OH05-8036	GG	GG	CC	GG	TT	GG	GG	AA	AA	TT	TT	AA	GG	CC	CC	CC	CC	GG	AA	GG	CC	CC	TT	GG	AA	GG	CC	AA	CC	AA	GG	AA	TT	GG	GG	CC	GG	CC	CC	GG	CC	CC	TT	AA	TT	GG	AA	CC	GG
OH05-8040	GG	GG	CC	GG	TT	GG	GG	AA	AA	TT	TT	AA	GG	CC	CC	CC	CC	GG	AA	GG	CC	TT	TT	GG	AA	GG	CC	AA	CC	AA	GG	AA	TT	GG	GG	CC	GG	CC	CC	GG	CC	CC	TT	AA	TT	GG	AA	CC	GG
OH05-8044	GG	GG	CC	GG	TT	GG	GG	AA	AA	TT	TT	AA	GG	CC	CC	CC	CC	GG	AA	GG	CC	CC	TT	GG	AA	GG	CC	AA	CC	AA	GG	AA	TT	GG	GG	CC	GG	CC	CC	GG	CC	CC	TT	AA	TT	GG	AA	CC	GG
OH05-8046	GG	GG	CC	GG	GG	GG	GG	AA	AA	TT	TT	AA	GG	CC		CC	CC	GG	AA	GG	CC	CC	TT	GG	AA	GG	CC	AA	CC	AA	GG	AA	TT	GG	GG	CC	GG	CC	CC	GG	CC	CC	TT	AA	TT	GG	AA	CC	GG
OH05-8048	GG	GG	CC	GG	GG	GG	GG	AA	AA	TT	TT	AA	GG	CC	CC	CC	CC	GG	AA	GG	CC	TT	TT	GG	AA	GG	CC	AA	CC	AA	GG	AA	TT	GG	GG	CC	GG	CC	CC	GG	CC	CC	TT	AA	TT	GG	AA	CC	GG
OH05-8053	GG	GG	CC	GG	GG	GG	GG	AA	AA	TT	TT	AA	GG	CC	CC	CC	CC	GG	AA	GG	CC	TT	TT	GG	AA	GG	CC	AA	CC	AA	GG	AA	TT	GG	GG	CC	GG	CC	CC	GG	CC	CC	TT	AA	TT	GG	AA	CC	GG
OH05-8059	GG	GG	CC	GG	GG	GG	GG	AA	AA	TT	TT	AA	GG	CC	CC	CC	CC	GG	AA	GG	CC	TT	TT	GG	AA	GG	CC	AA	CC	AA	GG	AA	TT	GG	GG	CC	GG	CC	CC	GG	CC	CC	TT	AA	TT	GG	AA	CC	GG
OH05-8062	GG	GG	CC	GG	GG	GG	GG	AA	AA	TT	TT	AA	GG	CC	CC	CC	CC	GG	AA	GG	CC	TT	TT	GG	AA	GG	CC	AA	CC	AA	GG	AA	TT	GG	GG	CC	GG	CC	CC	GG	CC	CC	TT	AA	TT	GG	AA	CC	GG
OH05-8064	GG	GG	CC	GG	TT	GG	GG	AA	AA	TT	TT	AA	GG	CC	CC	CC	CC	GG	AA	GG	CC	TT	TT	GG	AA	GG	CC	AA	CC	AA	GG	AA	TT	GG	GG	CC	GG	CC	CC	GG	CC	CC	TT	AA	TT	GG	AA	CC	GG
OH05-8068	GG	GG	CC	GG	GG	GG	GG	AA	AA	TT	TT	AA	GG	CC	CC	CC	CC	GG	AA	GG	CC	TT	TT	GG	AA	GG	CC	AA	CC	AA	GG	AA	TT	GG	GG	CC	GG	CC	CC	GG	CC	CC	TT	AA	TT	GG	AA	CC	GG
OH05-8069	GG	GG	CC	GG	GG	GG	GG	AA	AA	TT	TT	AA	GG	CC	CC	CC	CC	GG	AA	GG	CC	TT	TT	GG	AA	GG	CC	AA	CC	AA	GG	AA	TT	GG	GG	CC	GG	CC	CC	GG	CC	CC	TT	AA	TT	GG	AA	CC	GG
OH05-8070	GG	GG	CC	GG	GG	GG	GG	AA	AA	TT	TT	AA	GG	CC	CC	CC	CC	GG	AA	GG	CC	TT	TT	GG	AA	GG	CC	AA	CC	AA	GG	AA	TT	GG	GG	CC	GG	CC	CC	GG	CC	CC	TT	AA	TT	GG	AA	CC	GG
OH05-8072	GG	GG	CC	GG	GG	GG	GG	AA	AA	TT	TT	AA	GG	CC	CC	CC	CC	GG	AA	GG	CC	TT	TT	GG	AA	GG	CC	AA	CC	AA	GG	AA	TT	GG	GG	CC	GG	CC	CC	GG	CC	CC	TT	AA	TT	GG	AA	CC	GG
OH05-8074	GG	GG	CC	GG	TT	GG	GG	AA	AA	TT	TT	AA	GG	CC	CC	CC	CC	GG	AA	GG	CC	TT	TT	GG	AA	GG	CC	AA	CC	AA	GG	AA	TT	GG	GG	CC	GG	CC	CC	GG	CC	CC	TT	AA	TT	GG	AA	CC	GG
OH05-8078	GG	GG	CC	GG	GG	GG	GG	AA	AA	TT	TT	AA	GG	CC	CC	CC	CC	GG	AA	GG	CC	TT	TT	GG	AA	GG	CC	AA	CC	AA	GG	AA	TT	GG	GG	CC	GG	CC	CC	GG	CC	CC	TT	AA	TT	GG	AA	CC	GG
OH05-8079	GG	GG	CC	GG	GG	GG	GG	AA	AA	TT	TT	AA	GG	CC	CC	CC	CC	GG	AA	GG	CC	TT	TT	GG	AA	GG	CC	AA	CC	AA	GG	AA	TT	GG	GG	CC	GG	CC	CC	GG	CC	CC	TT	AA	TT	GG	AA	CC	GG
OH05-8087	GG	GG	CC	GG	GG	GG	GG	AA	AA	TT	TT	AA	GG	CC	CC	CC	CC	GG	AA	GG	CC	TT	TT	GG	AA	GG	CC	AA	CC	AA	AA	AA	CC	GG	GG	CC	GG	CC	CC	GG	CC	CC	TT	AA	TT	GG	AA	CC	GG
OH05-8090	GG	GG	CC	GG	GG	GG	GG	AA	AA	TT	TT	AA	GG	CC	CC	CC	CC	GG	AA	GG	CC	TT	TT	GG	AA	GG	CC	AA	CC	AA	GG	AA	TT	GG	GG	CC	GG	CC	CC	GG	CC	CC	TT	AA	TT	GG	AA	CC	GG
OH05-8095	GG	GG	CC	GG	TT	GG	GG	AA	AA	TT	TT	AA	GG	CC	CC	CC	CC	GG	AA	GG	CC	CC	TT	GG	AA	GG	CC	AA	CC	AA	GG	AA	TT	GG	GG	CC	GG	CC	CC	GG	CC	CC	TT	AA	TT	GG	AA	CC	GG
OH05-8104	GG	GG	CC	GG	GG	GG	GG	AA	AA	TT	TT	AA	GG	CC	TT	AA	CC	GG	AA	GG	CC	TT	TT	GG	TT	TT	AA	TT	CC	AA	GG	AA	TT	GG	GG	CC	GG	CC	CC	GG	CC	CC	TT	AA	TT	GG	AA	CC	GG
OH05-8109	GG	GG	CC	GG	GG	GG	GG	AA	AA	TT	TT	AA	GG	CC	CC	CC	CC	GG	AA	GG	CC	CC	TT	GG	AA	GG	CC	AA	CC	AA	GG	AA	TT	GG	GG	CC	GG	CC	CC	GG	CC	CC	TT	AA	TT	GG	AA	CC	GG
OH05-8117	GG	GG	CC	GG	GG	GG	GG	AA	AA	TT	TT	AA	GG	CC	CC	CC	CC	GG	AA	GG	CC	TT	TT	GG	AA	GG	CC	AA	CC	AA	GG	AA	TT	GG	GG	CC	GG	CC	CC	GG	CC	CC	TT	AA	TT	GG	AA	CC	GG
OH05-8124	GG	GG	CC	GG	GG	GG	GG	AA	AA	TT	TT	AA	GG	CC	CC	CC	CC	GG	AA	GG	CC	TT	TT	GG	AA	GG	CC	AA	CC	AA	GG	AA	TT	GG	GG	CC	GG	CC	CC	GG	CC	CC	TT	AA	TT	GG	AA	CC	GG
OH05-8139	GG	GG	CC	GG	GG	GG	GG	AA	AA	TT	TT	AA	GG	CC	CC	CC	CC	GG	AA	GG	CC	TT	TT	GG	AA	GG	CC	AA	CC	AA	GG	AA	TT	GG	GG	CC	GG	CC	CC	GG	CC	CC	TT	AA	TT	GG	AA	CC	GG
OH05-8142	GG	GG	CC	GG	GG	GG	GG	AA	AA	TT	TT	AA	GG	CC	CC	CC	CC	GG	AA	GG	CC	TT	TT	GG	AA	GG	CC	AA	CC	AA	GG	AA	TT	GG	GG	CC	GG	CC	CC	GG	CC	CC	TT	AA	TT	GG	AA	CC	GG
OH05-8144	GG	GG	CC	GG	GG	GG	GG	AA	AA	TT	TT	AA	GG	CC	CC	CC	CC	GG	AA	GG	CC	CC	TT	GG	AA	GG	CC	AA	CC	AA	GG	AA	TT	GG	GG	CC	GG	CC	CC	GG	CC	CC	TT	AA	TT	GG	AA	CC	GG
OH05-8151	GG	GG	CC	GG	TT	GG	GG	AA	AA	TT	TT	AA	GG	CC	CC	CC	CC	GG	AA	GG	CC	CC	TT	GG	AA	GG	CC	AA	CC	AA	GG	AA	TT	GG	GG	CC	GG	CC	CC	GG	CC	CC	TT	AA	TT	GG	AA	CC	GG
OH05-8162	GG	GG	CC	GG	GG	GG	GG	AA	AA	TT	TT	AA	GG	CC	CC	CC	CC	GG	AA	GG	CC	TT	TT	GG	AA	GG	CC	AA	CC	AA	GG	AA	TT	GG	GG	CC	GG	CC	CC	GG	CC	CC	TT	AA	TT	GG	AA	CC	GG
OH05-8163	GG	GG	CC	GG	TT	GG	GG	AA	AA	TT	TT	AA	GG	CC	CC	CC	CC	GG	AA	GG	CC	CC	TT	GG	AA	GG	CC	AA	CC	AA	GG	AA	TT	GG	GG	CC	GG	CC	CC	GG	CC	CC	TT	AA	TT	GG	AA	CC	GG
OH05-8165	GG	GG	CC	GG	TT	GG	GG	AA	AA	TT	TT	AA	GG	CC	CC	CC	CC	GG	AA	GG	CC	TC	TT	GG	AA	GG	CC	AA	CC	AA	GG	AA	TT	GG	GG	CC	GG	CC	CC	GG	CC	CC	TT	AA	TT	GG	AA	CC	GG
OH05-8171	GG	GG	CC	GG	GG	AA	GG	AA	AA	TT	TT	AA	GG	CC	TT	AA	CC	GG	AA	GG	CC	TT	TT	GG	TT	TT	AA	TT	CC	AA	GG	AA	TT	GG	GG	CC	GG	CC	CC	GG	CC	CC	TT	AA	TT	GG	AA	CC	GG
OH05-8175	GG	GG	CC	GG	TG	GG	GG	AA	AA	TT	TT	AA	GG	CC	CC	CC	CC	GG	AA	GG	CC	CC	TT	GG	AA	GG	CC	AA	CC	AA	GG	AA	TT	GG	GG	CC	GG	CC	CC	GG	CC	CC	TT	AA	TT	GG	AA	CC	GG
OH05-8179	GG	GG	CC	GG	GG	GG	GG	AA	AA	TT	AA	AA	GG	CC	CC	CC	CC	GG	AA	GG	CC	TT	TT	GG	AA	GG	CC	AA	CC	AA	GG	AA	TT	GG	GG	CC	GG	CC	CC	GG	CC	CC	TT	AA	TT	GG	AA	CC	GG
OH05-8185	GG	GG	CC	GG	TG	GG	GG	AA	AA	TT	TT	AA	GG	CC	CC	CC	CC	GG	AA	GG	CC	TC	TT	GG	AA	GG	CC	AA	CC	AA	GG	AA	TT	GG	GG	CC	GG	CC	CC	GG	CC	CC	TT	AA	TT	GG	AA	CC	GG
OH05-8186	GG	GG	CC	GG	GG	GG	GG	AA	AA	TT	TT	AA	GG	CC	CC	CC	CC	GG	AA	GG	CC	CC	TT	GG	AA	GG	CC	AA	CC	AA	GG	AA	TT	GG	GG	CC	GG	CC	CC	GG	CC	CC	TT	AA	TT	GG	AA	CC	GG
OH05-8187	GG	GG	CC	GG	TT	GG	GG	AA	AA	TT	TT	AA	GG	CC	CC	CC	CC	GG	AA	GG	CC	CC	TT	GG	AA	GG	CC	AA	CC	AA	GG	AA	TT	GG	GG	CC	GG	CC	CC	GG	CC	CC	TT	AA	TT	GG	AA	CC	GG
OH05-8188	GG	GG	CC	GG	GG	GG	GG	AA	AA	TT	TT	AA	GG	CC	TT	AA	CC	GG	AA	GG	CC	TT	TT	GG	TT	TT	AA	TT	CC	AA	GG	AA	TT	GG	GG	CC	GG	CC	CC	GG	CC	CC	TT	AA	TT	GG	AA	CC	GG
OH05-8192	GG	GG	CC	GG	GG	GG	GG	AA	AA	TT	TT	AA	GG	CC	CC	CC	CC	GG	AA	GG	CC	TT	TT	GG	AA	GG	CC	AA	CC	AA	GG	AA	TT	GG	GG	CC	GG	CC	CC	GG	CC	CC	TT	AA	TT	GG	AA	CC	GG
OH05-8193	GG	GG	CC	GG	GG	GG	GG	AA	AA	TT	TT	AA	GG	CC	CC	CC	CC	GG	AA	GG	CC	TT	TT	GG	TT	TT	AA	TT	CC	AA	GG	AA	TT	GG	GG	CC	GG	CC	CC	GG	CC	CC	TT	AA	TT	GG	AA	CC	GG
OH05-8197	GG	GG	CC	GG	TT	GG	GG	AA	AA	TT	TT	AA	GG	CC	CC	CC	CC	GG	AA	GG	CC	TC	TT	GG	AA	GG	CC	AA	CC	AA	GG	AA	TT	GG	GG	CC	GG	CC	CC	GG	CC	CC	TT	AA	TT	GG	AA	CC	GG
OH05-8206	GG	GG	CC	GG	GG	GG	GG	AA	AA	TT	TT	AA	GG	CC	CC	CC	CC	GG	AA	GG	CC	TT	TT	GG	AA	GG	CC	AA	CC	AA	GG	AA	TT	GG	GG	CC	GG	CC	CC	GG	CC	CC	TT	AA	TT	GG	AA	CC	GG
OH05-8210	GG	GG	CC	GG	GG	AA	GG	AA	AA	TT	TT	AA	GG	CC	CC	CC	CC	GG	AA	GG	CC	CC	TT	GG	AA	GG	CC	AA	CC	AA	AA	AA	CC	GG	GG	CC	GG	CC	CC	GG	CC	CC	TT	AA	TT	GG	AA	CC	GG
OH05-8214	GG	GG	CC	GG	GG	GG	GG	AA	AA	TT	TT	AA	GG	CC	CC	CC	CC	GG	AA	GG	CC	TT	TT	GG	AA	GG	CC	AA	CC	AA	GG	AA	TT	GG	GG	CC	GG	CC	CC	GG	CC	CC	TT	AA	TT	GG	AA	CC	GG
OH08-5201	GG	GG	CC	GG	TG		GG	AA	AA	TT	TT	AA	GG	CC			CC	GG	AA	GG	CC	TT	TT	GG	TT	TT	AA	TT	CC	AA	GG	AC	TT	GG	GG	CC	GG	CC	TC	AA	CC	CC	TT	AA	TT	GG	AA	CC	GG
OH08-5202	GG	GG	CC	GG	GG	GG	GG	AA	AA	TT	TT	AA	GG	CC	TT	AA	CC	GG	AA	GG	CC	TC	TT	GG	TT	TT	AA	TT	CC	AA	GG	AA	TT	GG	GG	CC	GG	CC	CC	AA	CC	CC	TT	AA	TT	GG	AA	CC	GG
OH08-5203	GG	GG	CC	GG	GG	AA	GG	AA	AA	TT	TT	AA	GG	CC	CC	CC	CC	GG	AA	GG	CC	TT	TT	GG	AA	GG	CC	AA	TT	GG	GG	AA	TT	GG	GG	CC	GG		CC	GG	CC	CC	TT	AA	TT	GG	AA	CC	GG
OH08-5204	GG	GG	CC	GG	TT	AA	GG	AA	AA	TT	TT	AA	GG	CC	TT	AA	CC	GG	AA	GG	CC	CC	TT	GG	TT	TT	AA	TT	CC	AA	GG	AA	TT	GG	GG	CC	GG	CC		AA	CC	CC	TT	AA	TT	GG	AA	CC	GG
OH08-5205	GG	GG	CC	GG	TT	AA	GG	AA	AA	TT	TT	AA	GG	CC	TT	AA	CC	GG	AA	GG	CC	CC	TT	GG	TT	TT	AA	TT	CC	AA	GG	AA	TT	GG	GG	CC	GG	CC	CC	AA	CC	CC	TT	AA	TT	GG	AA	CC	GG
OH08-5206	GG	GG	CC	GG		AA	GG	AA	AA	TT	TT	AA	GG	CC	TT	AA	CC	GG	AA	GG	CC	CC	TT	GG	TA	TG	AC	TA	TT	GG	GG	AA	TT	GG	GG	CC	GG	GG	CC	GG	TT	CC	TT	AA	TT	GG	AA	CC	GG
OH08-5207	GG	GG	CC	GG	TT	AA	GG	AA	AA	TT	TT	AA	GG	CC	TT	AA	CC	GG	AA	GG	CC	CC	TT	GG	TT	TT	AA	TT	TT	GG	GG	AA	TT	GG	GG	CC	GG	CC	CC	AA	TT	CC	TT	AA	TT	GG	AA	CC	GG
OH08-5210	GG	GG	CC	GG	GG	GG	GG	AA	AA	TT	AA	AA	GG	CC	CC	CC	CC	GG	AA	GG	CC	CC	TT	GG	AA	GG	CC	AA	CC	AA	GG	AA	TT	GG	AA	TT	AA	CC	CC	GG	CC	CC	TT	AA	TT	GG	AA	CC	GG
OH08-5211	GG	GG	CC	GG	GG	GG	GG	AA	AA	TT	AA	AA	GG	CC	CC	CC	CC	GG	AA	GG	CC	CC	TT	GG	AA	GG	CC	AA	CC	AA	GG	AA	TT	GG	AA	TT	AA	CC	CC	GG	CC	CC	TT	AA	TT	GG	AA	CC	GG
OH08-5213	GG	GG	CC	GG		AG	GG	AA	AA	TT	TT	AA	GG	CC	TC		CC	GG	AA	GG	CC	TC	TT	GG	AA	GG	CC	AA	CC	AA	GG	AA	TT	GG	GG	CC	GG	CC	CC	GG	CC	CC	TT	AA	TT	GG	AA	CC	GG
OH08-5215	GG	GG	CC	GG	GG	AA	GG	AA	AA	TT	AA	AA	GG	CC	CC	CC	CC	GG	AA	GG	CC	CC	TT	GG	AA	GG	CC	AA	CC	AA	GG	AA	TT	GG	AA	TT	AA	CC	CC	GG	CC	CC	TT	AA	TT	GG	AA	CC	GG
OH08-5216	GG	GG	CC	GG	TG	AA	GG	AA	AA	TT	AA	AA	CC		TT	AA	CC	GG	AA	GG	CC	CC	TT	GG	AA	GG	CC	AA	CC	AA	GG	AA	TT	GG	GG	CC	GG	CC	CC	AA	TT	CC	TT	AA	TT	GG	AA	CC	GG
OH08-7438	GG	GG	CC	GG	TT	AA	GG	AA	AA	TT	TT	AA	GG	CC	TT	AA	CC	GG	AA	GG	CC	CC	TT	GG	TT	TT	AA	TT	CC	AA	GG	AA	TT	GG	AA	TT	AA	CC	CC	GG	CC	CC	TT	AA	TT	GG	AA	CC	GG
OH08-7439	GG	GG	CC	GG	TT	AA	GG	AA	AA	TT	TT	AA	GG	CC	TT	AA	CC	GG	AA	GG	CC	TC	TT	GG	TT	TT	AA	TT	CC	AA	GG	AA	TT	GG				CC	CC	GG	CC	CC	TT	AA	TT	GG	AA	CC	GG
OH08-7454	GG	GG	CC	GG	GG	GG	GG	AA	AA	TT	TT	AA	GG	CC		AA	CC	GG	AA	GG	CC	CC	TT	GG	AA	GG	CC	AA	CC	AA	GG	AA	TT	GG	GG	CC	GG	CC	TT	GG	CC	CC	TT	AA	TT	GG	AA	CC	GG
OH08-7457	GG	GG	CC	GG	GG	GG	GG	AA	AA	TT	TT	AA	GG	CC	TT	AA	CC	GG	AA	GG	CC	CC	TT	GG	TT	TT	AA	TT	CC	AA	GG	AA	TT	GG	GG	CC	GG	CC	TT	GG	CC	CC	TT	AA	TT	GG	AA	CC	GG
OH08-7458	GG	GG	CC	GG	GG	GG	GG	AA	AA	TT	TT	AA	GG	CC	CC	CC	CC	GG	AA	GG	CC	CC	TT	GG	AA	GG	CC	AA	CC	AA	GG	AA	TT	GG	AA	TT	AA	CC	CC	GG	CC	CC	TT	AA	TT	GG	AA	CC	GG
OH08-7459	GG	GG	CC	GG	TT	AA	GG	AA	AA	TT	TT	AA	GG	CC	TC	AC	CC	GG	AA	GG	CC	CC	TT	GG	AA	GG	CC	AA	CC	AA	AA	AA	CC	GG	GG	CC	GG	GG	CC	GG	CC	CC	TT	AA	TT	GG	AA	CC	GG
OH08-7460	GG	GG	CC	GG	TT	AG	GG	AA	AA	TT	TT	AA	GG	CC	TC	AC	CC	GG	AA	GG	CC	TC	TT	GG	AA	GG	CC	AA	TT	GG	AA	AA	CC	GG	GG	CC	GG	GG	CC	GG	CC	CC	TT	AA	TT	GG	AA	CC	GG
OH08-7466	GG	GG	CC	GG	TT	GG	GG	AA	AA	TT	TT	AA	GG	CC	TT	AA	CC	GG	AA	GG	CC	TT	TT	GG	AA	GG	CC	AA	CC	AA	GG	AA	TT	GG	GG	CC	GG	CC	CC	GG	TT	CC	TT	AA	TT	GG	AA	CC	GG
OH08-7469	GG	GG	AA	GG	TT	AA	GG	AA	AA	TT	TT	AA	GG	CC	CC	CC	CC	GG	AA	GG	CC	CC	TT	GG	TT	TT	AA	TT	TT	GG	GG	AA	TT	GG	GG	CC	GG	CC	CC	GG	CC	CC	TT	AA	TT	GG	AA	CC	GG
OH08-7470	GG	GG	CC	GG	GG	GG	GG	AA	AA	TT	TT	AA	CC	CC	TT	AA	CC	GG	AA	GG	CC	CC	TT	GG	TT	TT	AA	TT	CC	AA	GG	AA	TT	GG	GG	CC	GG	CC	CC	GG	CC	CC	TT	AA	TT	GG	AA	CC	GG
OH2641	GG	GG	CC	GG	GG	AA	GG	AA	AA	TT	TT	AA	GG	CC	CC	CC	CC	GG	AA	GG	CC	CC	TT	GG	AA	GG	CC	AA	CC	AA	GG	AA	TT	GG	AA	TT	AA	CC	CC	GG	CC	CC	TT	AA	TT	GG	AA	CC	GG
OH3614	GG	GG	CC	GG	TT	GG	GG	AA	AA	TT	TT	AA	GG	CC	CC	CC	CC	GG	AA	GG	CC	TT	TT	GG	AA	GG	CC	AA	CC	AA	GG	AA	TT	GG	GG	CC	GG	CC	CC	GG	CC	CC	TT	AA	TT	GG	AA	CC	GG
OH5-8127	GG	GG	CC	GG	GG	GG	GG	AA	AA	TT	AA	AA	GG	CC	CC	CC	CC	GG	AA	GG	CC	TT	TT	GG	AA	GG	CC	AA	CC	AA	GG	AA	TT	GG	GG	CC	GG	CC	CC	GG	CC	CC	TT	AA	TT	GG	AA	CC	GG
OH5-8157	GG	GG	CC	GG		GG	GG	AA	AA	TT	TT	AA	GG	CC	CC	CC	CC	GG	AA	GG	CC	CC	TT	GG	AA	GG	CC	AA	CC	AA	GG	AA	TT	GG	GG	CC	GG	CC	CC	GG	CC	CC	TT	AA	TT	GG	AA	CC	GG
OH5-8164	GG	GG	CC	GG	GG	GG	GG	AA	AA	TT	TT	AA	GG	CC	CC	CC	CC	GG	AA	GG	CC	TT	TT	GG	AA	GG	CC	AA	CC	AA	GG	AA	TT	GG	GG	CC	GG	CC	CC	GG	CC	CC	TT	AA	TT	GG	AA	CC	GG
OH7814	GG	GG	CC	GG	TT	AA	GG	AA	AA	TT	TT	AA	GG	CC	CC	CC	CC	GG	AA	GG	CC	CC	TT	GG	AA	GG	CC	AA	CC	AA	GG	AA	TT	GG	AA	TT	AA	CC	CC	GG	CC	CC	TT	AA	TT	GG	AA	CC	GG
OH7870	GG	GG	CC	GG	GG	GG	GG	AA	AA	TT	AA	AA	GG	CC	CC	CC	CC	GG	AA	GG	CC	TT	TT	GG	AA	GG	CC	AA	CC	AA	AA	AA	CC	GG	GG	CC	GG	CC	CC	GG	CC	CC	TT	AA	TT	GG	AA	CC	GG
OH7983	GG	GG	CC	GG	TT	AA	GG	AA	AA	TT	TT	AA	GG	CC	CC	CC	CC	GG	AA	GG	CC	CC	TT	GG	AA	GG	CC	AA	CC	AA	GG	AA	TT	GG	AA	TT	AA	CC	CC	GG	CC	CC	TT	AA	TT	GG	AA	CC	GG
OH8243	GG	GG	CC	GG	TG	GG	GG	AA	AA	TT	TT	AA	GG	CC	CC	CC	CC	GG	AA	GG	CC	TT	TT	GG	AA	GG	CC	AA	CC	AA	GG	AA	TT	GG	GG	CC	GG	CC	CC	GG	CC	CC	TT	AA	TT	GG	AA	CC	GG
OH8245	GG	GG	CC	GG	GG	GG	GG	AA	AA	TT	TT	AA	GG	CC	CC	CC	CC	GG	AA	GG	CC	TT	TT	GG	AA	GG	CC	AA	CC	AA	GG	AA	TT	GG	GG	CC	GG	CC	CC	GG	CC	CC	TT	AA	TT	GG	AA	CC	GG
OH832	GG	GG	CC	GG	GG	AA	GG	AA	AA	TT	TT	AA	GG	CC	TC	AC	CC	GG	AA	GG	CC	CC	TT	GG	TT	TT	AA	TT	TT	GG	AG	AA	CC	GG	GG	CC	GG	CC	CC	GG	CC	CC	TT	AA	TT	GG	AA	CC	GG
OH8446	GG	GG	CC	GG		AA	GG	AA	AA	TT	TT	AA	GG	CC	TT	AA	CC	GG	AA	GG	CC	TT	TT	GG	AA	GG	CC	AA	CC	AA	GG	AA	TT	GG	AA	TT	AA	CC	CC	GG	TT	CC	TT	AA	TT	GG	AA	CC	GG
OH8556	GG	GG	CC	GG	TT	GG	GG	AA	AA	TT	TT	AA	GG	CC	CC	CC	CC	GG	AA	GG	CC	CC	TT	GG	AA	GG	CC	AA	CC	AA	GG	AA	TT	GG	AA	TT	AA	CC	CC	GG	CC	CC	TT	AA	TT	GG	AA	CC	GG
OH86120	GG	GG	CC	GG	TT	GG	GG	AA	AA	TT	TT	AA	GG	CC	CC	CC	CC	GG	AA	GG	CC	CC	TT	GG	AA	GG	CC	AA	CC	AA	GG	AA	TT	GG	AA	TT	AA	CC	CC	GG	CC	CC	TT	AA	TT	GG	AA	CC	GG
OH8614-1	GG	GG	CC	GG	TT	GG	GG	AA	AA	TT	TT	AA	GG	CC	CC	CC	CC	GG	AA	GG	CC	CC	TT	GG	TT	TT	AA	TT	CC	AA	GG	AA	TT	GG	GG	CC	GG	CC	CC	GG	CC	CC	TT	AA	TT	GG	AA	CC	GG
OH87160	GG	GG	CC	GG	TT	AA	GG	AA	AA	TT	TT	AA	GG	CC	TT	AA	CC	GG	AA	GG	CC	CC	TT	GG	TT	TT	AA	TT	CC	AA	GG	AA	TT	GG	GG	CC	GG	CC	TT	GG	CC	CC	TT	AA	TT	GG	AA	CC	GG
OH88119	GG	GG	CC	GG	TT	AA	GG	AA	AA	TT	TT	AA	GG	CC	TT	AA	CC	GG	AA	GG	CC	CC	TT	GG	TT	TT	AA	TT	CC	AA	GG	AA	TT	GG	GG	CC	GG	CC	TT	GG	CC	CC	TT	AA	TT	GG	AA	CC	GG
OH9241	GG	GG	CC	GG	GG	AA	GG	AA	AA	TT	TT	AA	GG	CC	TT	AA	CC	GG	AA	GG	CC	CC	TT	GG	AA	GG	CC	AA	CC	AA	GG	AA	TT	GG	GG	CC	GG	CC	CC	GG	CC	CC	TT	AA	TT	GG	AA	CC	GG
OH9242	GG	GG	CC	GG	TT	GG	GG	AA	AA	TT	TT	AA	GG	CC	CC	CC	CC	GG	AA	GG	CC	CC	TT	GG	AA	GG	CC	AA	CC	AA	GG	AA	TT	GG	GG	CC	GG	CC	CC	GG	CC	CC	TT	AA	TT	GG	AA	CC	GG
OH981049	GG	GG	CC	GG	TT	AA	GG	AA	AA	TT	TT	AA	GG	CC	TT	AA	CC	GG	AA	GG	CC	CC	TT	GG	TT	TT	AA	TT	CC	AA	GG	AA	TT	GG	GG	CC	GG	CC	TT	GG	CC	CC	TT	AA	TT	GG	AA	CC	GG
OH981067	GG	GG	CC	GG	TT	AA	GG	AA	AA	TT	TT	AA	GG	CC	TT	AA	CC	GG	AA	GG	CC	CC	TT	GG	TT	TT	AA	TT	CC	AA	GG	AA	TT	GG	GG	CC	GG	CC	TT	GG	CC	CC	TT	AA	TT	GG	AA	CC	GG
OH981136	GG	GG	AA	GG	TT	AA	GG	AA	AA	TT	AA	AA	GG	CC	TT	AA	CC	GG	AA	GG	CC	CC	TT	GG	TT	TT	AA	TT	CC	AA	GG	AA	TT	GG	GG	CC	GG	CC	CC	GG	TT	CC	TT	AA	TT	GG	AA	CC	GG
OH981205	GG	GG	CC	GG	TT	AA	GG	AA	AA	TT	TT	AA	GG	CC	TT	AA	CC	GG	AA	GG	CC	CC	TT	GG	TT	TT	AA	TT	CC	AA	GG	AA	TT	GG	GG	CC	GG	CC	TT	GG	CC	CC	TT	AA	TT	GG	AA	CC	GG
OH987034	GG	GG	CC	GG	TT	AA	GG	AA	AA	TT	TT	AA	GG	CC	TT	AA	CC	GG	AA	GG	CC	CC	TT	GG	TT	TT	AA	TT	CC	AA	GG	AA	TT	GG	GG	CC	GG	CC	TT	GG	CC	CC	TT	AA	TT	GG	AA	CC	GG
Oroma_	GG	GG	AA	GG	GG	AA	GG	AA	AA	TT	AA	AA	GG	CC	CC	CC	CC	GG	AA	GG	CC	TT	TT	GG	TT	TT	AA	TT	CC	AA	GG	AA	CC	GG	GG	CC	GG	GG	CC	AA	CC	CC	TT	AA	TT	GG	AA	CC	GG
Pearson	GG	GG	CC	GG	GG	AA	GG	AA	AA	TT	AA	AA	GG	CC	TT	AA	CC	GG	AA	GG	CC	TT	TT	GG	AA	GG	CC	AA	TT	GG	AA	AA	CC	GG	AA	TT	AA	CC	TC	AA	TT	CC	TT	AA	TT	GG	AA	CC	GG
Peto95-43	GG	GG	CC	GG	TT	AA	GG	AA	AA	TT	AA	AA	CC		TT	AA	CC	GG	AA	GG	CC	CC	TT	GG	TT	TT	AA	TT	CC	AA	AA	AA	CC	GG	GG	CC	GG	CC	CC	GG	TT	CC	TT	AA	TT	GG	AA	CC	GG
R001	GG	GG		GG	TT	GG	GG	AA	AA	TT	TT	AA	GG	CC	TT	AA	CC	GG	AA	GG	CC	CC	TT	GG	AA	GG	CC	AA	CC	AA	GG	AA	TT	GG	AA	TT	AA	CC	CC	GG	TT	CC	TT	AA	TT	GG	AA	CC	GG
R9812	GG	GG	CC	GG		GG	GG	AA	AA	TT	AA	AA	GG	CC	TC		CC	GG	AA	GG	CC	CC	TT	GG	TA	TG	AC	TA	CC	AA	GG	AA	TT	GG	GG	CC	GG	CC	CC		CC	CC	TT	AA	TT	GG	AA	CC	GG
R996	GG	GG	CC	GG	TT	AA	GG	AA	AA	TT	TT	AA	GG	CC	TT	AA	CC	GG	AA	GG	CC	TT	TT	GG	AA	GG	CC	AA	CC	AA	GG	AA	TT	GG	GG	CC	GG	CC	CC	GG	CC	CC	TT	AA	TT	GG	AA	CC	GG
R997	GG	GG	AA	GG	GG	AA	GG	AA	AA	TT	TT	AA	GG	CC	CC	CC	CC	GG	AA	GG	CC	CC	TT	GG	AA	GG	CC	AA	CC	AA	GG	CC	TT	GG	GG	CC	GG	CC	CC	GG	TT	CC	TT	AA	TT	GG	AA	CC	GG
Saucy	GG	GG	AA	GG	GG	AA	GG	AA	AA	TT	AA	AA	GG	CC	CC	CC	CC	GG	AA	GG	CC	TT	TT	GG	TT	TT	AA	TT	CC	AA	GG	AA	CC	GG	GG	CC	GG	GG	CC	AA	CC	CC	TT	AA	TT	GG	AA	CC	GG
Sun1642	GG	GG	CC	GG	TT	AA	GG	AA	AA	TT	AA	AA	CC		TT	AA	CC	GG	AA	GG	CC	CC	TT	GG	AA	GG	CC	AA	CC	AA	AA	AA	CC	GG	GG	CC	GG	CC	TT	GG	CC	CC	TT	AA	TT	GG	AA	CC	GG
UC-204B	GG	GG	CC	GG	TT	AA	GG	AA	AA	TT	AA	AA	GG	CC	CC	CC	CC	GG	AA	GG	CC	CC	TT	GG	TT	TT	AA	TT	CC	AA	AA	AA	CC	GG	GG	CC	GG	CC	CC	AA	TT	CC	TT	AA	TT	GG	AA	CC	GG
UC-82	GG	GG	CC	GG	TT	AA	GG	AA	AA	TT	AA	AA	GG	CC	TT	AA	CC	GG	AA	GG	CC	CC	TT	GG	TT	TT	AA	TT	CC	AA	AA	AA	CC	GG	GG	CC	GG	CC	TT	GG	TT	CC	TT	AA	TT	GG	AA	CC	GG
Unilever265	GG	GG	CC	GG	TT	AA	GG	AA	AA	TT	AA	AA	GG	CC	CC	CC	CC	GG	AA	GG	CC	CC	TT	GG	TT	TT	AA	TT	CC	AA	AA	AA	TT	GG	GG	CC	GG	CC	CC	AA	TT	CC	TT	AA	TT	GG	AA	CC	GG
PS696	GG	GG	CC	GG	TG	AG	GG	AA	AA	TT	TT	AA	GG	CC	TC	AC	CC	GG	AA	GG	CC	TC	TT	GG	TA	TG	AC	TA	CC	AA	GG	AA	TT	GG	GG	CC	GG	CC	TC	GG	CC	CC	TT	AA	TT	GG	AA	CC	GG
071733-1	GG	GG	CC	GG	GG	AA	GG	AA	AA	TT	AA	AA	GG	CC	TT	AA	CC	GG	AA	GG	CC	CC	TT	GG	AA	GG	CC	AA	CC	AA	GG	AA	TT	GG	AA	TT	AA	CC	TT	AA	CC	CC	TT	AA	TT	GG	AA	CC	GG
071820-2	GG	GG	CC	GG	GG	AA	GG	AA	AA	TT	AA	AA	GG	CC	CC	CC	CC	GG	AA	GG	CC	TT	TT	GG	TT	TT	AA	TT	CC	AA	GG	AA	TT	GG	AG	TC	AG	CC	CC	AA	CC	CC	TT	AA	TT	GG	AA	CC	GG
091004-15	GG	GG	AA	GG	GG	AA	GG	AA	AA	TT	TT	AA	GG	CC	CC	CC	CC	GG	AA	GG	CC	TT	CC		AA	GG	CC	AA	CC	AA	AA	AC	CC	GG	GG	CC	GG	CC	CC	GG	CC	CC	TT	AA	TT	GG	AA	TT	GG
091109-3	GG	GG	CC	GG	GG	AA	GG	AA	AA	TT	AA	AA	GG	CC	CC	CC	CC	GG	AA	GG	CC	CC	TT	GG	AA	GG	CC	AA	CC	AA	GG	AA	TC	GG	AA	TT	AA	CC	CC	AA	CC	CC	TT	AA	TT	GG	AA	CC	GG
091119-2	GG	GG	CC	GG	GG	AA	GG	AA	AA	TT	AA	AA	GG	CC	CC	CC	CC	GG	AA	GG	CC	CC	TT	GG	AA	GG	CC	AA	CC	AA	GG	AA	TC	GG	AA	TT	AA	CC	TC	AA	CC	CC	TT	AA	TT	GG	AA	CC	GG
091120-2	GG	GG	CC	GG	GG	AA	GG	AA	AA	TT	AA	AA	GG	CC	CC	CC	CC	GG	AA	GG	CC	CC	TT	GG	AA	GG	CC	AA	CC	AA	GG	AA		GG	AA	TT	AA	CC	CC	AA	CC	CC	TT	AA	TT	GG	AA	CC	GG
091120-7	GG	GG	CC	GG	GG	AA	GG	AA	AA	TT	AA	AA	GG	CC	CC	CC	CC	GG	AA	GG	CC	CC	TT	GG	AA	GG	CC	AA	CC	AA	GG	AA	TC	GG	AA	TT	AA	CC	CC	AG	CC	CC	TT	AA	TT	GG	AA	CC	GG
091135-1	GG	GG	CC	GG	GG	AA	GG	AA	AA	TT	AT	AA	GG	CC	CC	CC	CC	GG	AA	GG	CC	TC	TT	GG	AA	GG	CC	AA	CC	AA	GG	AA	TT	GG	AA	TT	AA	CC	TC	GG	CC	CC	TT	AA	TT	GG	AA	CC	GG
091144-1	GG	GG	CC	GG	GG	AA	GG	AA	AA	TT	TT	AA	GG	CC	CC	CC	CC	GG	AA	GG	CC	TC	TT	GG	AA	GG	CC	AA	CC	AA	GG	AA	TC	GG	AA	TT	AA	CC	TC	AG	CC	CC	TT	AA	TT	GG	AA	CC	GG
091153-1	GG	GG	CC	GG	GG	AA	GG	AA	AA	TT	AA	AA	GG	CC	CC	CC	CC	GG	AA	GG	CC	TT	TT	GG	AA	GG	CC	AA	CC	AA	GG	AA	TT	GG	GG	CC	GG	CC	CC	GG	TT	CC	TT	AA	TT	GG	AA	CC	GG
091166-3	GG	GG	CC	GG	GG	AA	GG	AA	AA	TT	AA	AA	GG	CC	CC	CC	CC	GG	AA	GG	CC	TT	TT	GG	TA	TG	AC	TA	CC	AA	GG	AA	TT	GG	GG	CC	GG	CC	CC	AG	TT	CC	TT	AA	TT	GG	AA	CC	GG
Campbell_28	GG	GG	CC	GG	GG	AA	GG	AA	AA	TT	TT	AA	GG	CC	CC	CC	CC	GG	AA	GG	CC	TT	TT	GG	AA	GG	CC	AA	CC	AA	GG	AA	CC	GG	GG	CC	GG	CC	CC	AA	TT	CC	TT	AA	TT	GG	AA	CC	GG
Cherokee	GG	GG	CC	GG	GG	AA	GG	AA	AA	TT	TT	AA	GG	CC	CC	CC	CC	GG	AA	GG	CC	TT	TT	GG	AA	GG	CC	AA	CC	AA	GG	CC	CC	GG	GG	CC	GG	CC	CC	AA	CC	CC	TT	AA	TT	GG	AA	CC	GG
Fla._678	GG	GG	CC	GG	GG	AA	GG	AA	AA	TT	TT	AA	GG	CC	CC	CC	CC	GG	AA	GG	CC	TT	TT	GG	AA	GG	CC	AA	CC	AA	GG	CC	CC	GG	AA	TT	AA	CC	CC	GG	CC	CC	TT	AA	TT	GG	AA	CC	GG
Fla._701	GG	GG	CC	GG	GG	AA	GG	AA	AA	TT	TT	AA	GG	CC	CC	CC	CC	GG	AA	GG	CC	TT	TT	GG	AA	GG	CC	AA	CC	AA	GG	CC	TT	GG	AA	TT	AA	CC	CC	AA	CC	CC	TT	AA	TT	GG	AA	CC	GG
Fla._7060	GG	GG	CC	GG	GG	AA	GG	AA	AA	TT	AA	AA	GG	CC	CC	CC	CC	GG	AA	GG	CC	TT	TT	GG	AA	GG	CC	AA	CC	AA	AA	AA	CC	GG	AA	TT	AA	CC	CC	AA	CC	CC	TT	AA	TT	GG	AA	CC	GG
Fla._726	GG	GG	CC	GG	GG	AA	GG	AA	AA	TT	TT	AA	GG	CC	CC	CC	CC	GG	AA	GG	CC	TT	TT	GG	AA	GG	CC	AA	CC	AA	AA	CC	CC	GG	AA	TT	AA	CC	CC	AA	CC	CC	TT	AA	TT	GG	AA	CC	GG
Fla._7481	GG	GG	CC	GG	GG	AA	GG	AA	AA	TT	AA	AA	GG	CC	CC	CC	CC	GG	AA	GG	CC	TT	TT	GG	AA	GG	CC	AA	CC	AA	AA	CC		GG	AA		AA	CC	CC	GG	CC	CC	TT	AA	TT	GG	AA	CC	GG
Fla._7547	GG	GG	CC	GG	GG	AA	GG	AA	AA	TT	AA	AA	GG	CC	CC	CC	CC	GG	AA	GG	CC	TT	TT	GG	AA	GG	CC	AA	CC	AA	AA	CC	CC	GG	AA	TT	AA	CC	CC	GG	CC	CC	TT	AA	TT	GG	AA	CC	GG
Fla._7600	GG	GG	CC	GG	TT	AA	GG	AA	AA	TT	TT	AA	GG	CC	CC	CC	CC	GG	AA	GG	CC	CC	TT	GG	AA	GG	CC	AA	CC	AA	AA	AA	CC	GG				CC	CC	GG	CC	CC	TT	AA	TT	GG	AA	CC	GG
Fla._7770	GG	GG	CC	GG	GG	AA	GG	AA	AA	TT	TT	AA	GG	CC	CC	CC	CC	GG	AA	GG	CC	TT	TT	GG	AA	GG	CC	AA	CC	AA	GG	AA	CC	GG	AA	TT	AA	CC	CC	AA	CC	CC	TT	AA	TT	GG	AA	CC	GG
Fla._7771	GG	GG	CC	GG	GG	AA	GG	AA	AA	TT	AA	AA	GG	CC	CC	CC	CC	GG	AA	GG	CC	TT	TT	GG	AA	GG	CC	AA	CC	AA	GG	CC	TT	GG	AA	TT	AA	CC	CC	GG	CC	CC	TT	AA	TT	GG	AA	CC	GG
Fla._7775	GG	GG	CC	GG	GG	AA	GG	AA	AA	TT	TT	TT	GG	CC	CC	CC	CC	GG	AA	TT	TT	TT	TT	GG	AA	GG	CC	AA	CC	AA	GG	CC	TT	GG	AA	TT	AA	CC	CC	GG	CC	AA	AA	AA	TT	GG	AA	CC	GG
Fla._7776	GG	GG	CC	GG	GG	AA	GG	AA	AA	TT	AA	AA	GG	CC	CC	CC	CC	GG	AA	GG	CC	TT	TT	GG	AA	GG	CC	AA	CC	AA	GG	CC	CC	GG	AA	TT	AA	CC	CC	AA	CC	CC	TT	AA	TT	GG	AA	CC	GG
Fla._7781	GG	GG	CC	GG	TT	AA	GG	AA	AA	TT	TT	AA	GG	CC	CC	CC	CC	GG	AA	GG	CC	TT	TT	GG	AA	GG	CC	AA	CC	AA	GG	AA	CC	GG	AA	TT	AA	CC	CC	GG	CC	CC	TT	AA	TT	GG	AA	CC	GG
Fla._7804	GG	GG	CC	GG	GG	AA	GG	AA	AA	TT	AA	AA	GG	CC	CC	CC	CC	GG	AA	GG	CC	TT	TT	GG	AA	GG	CC	AA	CC	AA	AA	CC	CC	GG	AA	TT	AA	CC	CC	GG	CC	CC	TT	AA	TT	GG	AA	CC	GG
Fla._7907B	GG	GG	CC	GG	GG	AA	GG	AA	AA	TT	AA	AA	GG	CC	CC	CC	CC	GG	AA	GG	CC	TT	TT	GG	AA	GG	CC	AA	CC	AA	AA	CC	CC	GG	GG	CC	GG	CC	CC	GG	CC	CC	TT	AA	TT	GG	AA	CC	GG
Fla._7946	GG	GG	CC	GG	GG	AA	GG	AA	AA	TT	AA	AA	GG	CC	CC	CC	CC	GG	AA	GG	CC	TT	TT	GG	AA	GG	CC	AA	CC	AA	AA	CC	CC	GG	AA	TT	AA	CC	CC	GG	CC	CC	TT	AA	TT	GG	AA	CC	GG
Fla._8000	GG	GG	CC	GG		AA	GG	AA	AA	TT	TT	AA	GG	CC	CC	CC	CC	GG	AA	GG	CC	TT	TT	GG	AA	GG	CC	AA	CC	AA	GG	CC	CC	GG	GG	CC	GG	CC	CC	GG	TT	CC	TT	AA	TT	GG	AA	CC	GG
Fla._8044	GG	GG	CC	GG	GG	AA	GG	AA	AA	TT	AA	AA	GG	CC	CC	CC	CC	GG	AA	GG	CC	TT	TT	GG	AA	GG	CC	AA	CC	AA	GG	AA	CC	GG	GG	CC	GG	CC	CC	AA	CC	CC	TT	AA	TT	GG	AA	CC	GG
Fla._8059	GG	GG	CC	GG	GG	AA	GG	AA	AA	TT	AA	AA	GG	CC	CC	CC	CC	GG	AA	GG	CC	TT	TT	GG	AA	GG	CC	AA	CC	AA	AA	AA	CC	GG			AG	CC	CC	GG	TT	CC	TT	AA	TT	GG	AA	CC	GG
Fla._8083	GG	GG	CC	GG	GG	AA	GG	AA	AA	TT	TT	AA	GG	CC	CC	CC	CC	GG	AA	GG	CC	TT	TT	GG	AA	GG	CC	AA	CC	AA	AA	CC	CC	GG	AA	TT	AA	CC	CC	AA	CC	CC	TT	AA	TT	GG	AA	CC	GG
Fla._8109	GG	GG	CC	GG	GG	GG	GG	AA	AA	TT	TT	AA	GG	CC	CC	CC	CC	GG	AA	GG	CC	TT	TT	GG	AA	GG	CC	AA	CC	AA	GG	AA	CC	GG	AA	TT	AA	CC	CC	GG	TT	CC	TT	AA	TT	GG	AA	CC	GG
Fla._8111BH	GG	GG	CC	GG	GG	AA	GG	AA	AA	TT	AA	AA	GG	CC	CC	CC	CC	GG	AA	GG	CC	TT	TT	GG	AA	GG	CC	AA	CC	AA	AA	CC	CC	GG	AA	TT	AA	CC	CC	GG	CC	CC	TT	AA	TT	GG	AA	CC	GG
Fla._8124C	GG	GG	CC	GG	GG	AA	GG	AA	AA	TT	AA	AA	GG	CC	CC	CC	CC	GG	AA	GG	CC	TT	TT	GG	AA	GG	CC	AA	CC	AA	AA	CC	CC	GG	GG	CC	GG	CC	CC	AA	CC	CC	TT	AA	TT	GG	AA	CC	GG
Fla._8233	GG	GG	CC	GG	GG	AA	GG	AA	AA	TT	TT	AA	GG	CC	CC	CC	CC	GG	AA	GG	CC	CC	TT	GG	AA	GG	CC	AA	CC	AA	GG	AA	TT	GG	GG	CC	GG	CC	CC	GG	CC	CC	TT	AA	TT	GG	AA	CC	GG
Fla._8249	GG	GG	CC	GG	GG	AA	GG	AA	AA	TT	AA	AA	GG	CC	CC	CC	CC	GG	AA	GG	CC	CC	TT	GG	AA	GG	CC	AA	CC	AA	GG	AA	TT	GG	GG	CC	GG	CC	CC	GG	CC	CC	TT	AA	TT	GG	AA	CC	GG
Fla._8293	GG	GG	CC	GG	GG	AA	GG	AA	AA	TT	AA	AA	GG	CC	CC	CC	CC	GG	AA	GG	CC	TT	TT	GG	AA	GG	CC	AA	CC	AA	AA	CC	CC	GG	AA	TT	AA	CC	CC	GG	CC	CC	TT	AA	TT	GG	AA	CC	GG
Fla._8344	GG	GG	CC	GG	GG	GG	GG	AA	AA	TT	AA	AA	GG	CC	CC	CC	CC	GG	AA	GG	CC	CC	TT	GG	AA	GG	CC	AA	CC	AA	GG	CC	TT	GG	AA	TT	AA	CC	TT	GG	CC	CC	TT	AA	TT	GG	AA	CC	GG
Fla._8476	GG	GG	CC	GG	GG	AA	GG	AA	AA	TT	TT	AA	GG	CC	CC	CC	CC	GG	AA	GG	CC	CC	TT	GG	AA	GG	CC	AA	CC	AA	GG	AA	TT	GG	GG	CC	GG	CC	CC	GG	CC	CC	TT	AA	TT	GG	AA	CC	GG
Fla._8516	GG	GG	CC	GG	TT	AA	GG	AA	AA	TT	TT	AA	GG	CC	CC	CC	CC	GG	AA	GG	CC	CC	TT	GG	AA	GG	CC	AA	CC	AA	AA	AA	CC	GG	GG	CC	GG	CC	CC	GG	CC	CC	TT	AA	TT	GG	AA	CC	GG
Fla._8539	GG	GG	CC	GG	GG	AA	GG	AA	AA	TT	TT	AA	GG	CC	CC	CC	CC	GG	AA	GG	CC	TT	TT	GG	TT	TT	AA	TT	CC	AA	AA	AA	CC	GG	GG	CC	GG	CC	CC	AA	CC	CC	TT	AA	TT	GG	AA	CC	GG
Fla._8543	GG	GG	CC	GG	GG	AA	GG	AA	AA	TT	TT	AA	GG	CC	CC	CC	CC	GG	AA	GG	CC	TT	TT	GG	AA	GG	CC	AA	CC	AA	GG	CC	TT	GG	AA	TT	AA	CC	CC	GG	CC	CC	TT	AA	TT	GG	AA	CC	GG
Fla._8561B-6	GG	GG	CC	GG	GG	AA	GG	AA	AA	TT	TT	AA	GG	CC	CC	CC	CC	GG	AA	GG	CC	TT	TT	GG	AA	GG	CC	AA	CC	AA	GG	CC	CC	GG	AA	TT	AA	CC	CC	AA	CC	CC	TT	AA	TT	GG	AA	CC	GG
Fla._8599	GG	GG	CC	GG	GG	AA	GG	AA	AA	TT	TT	AA	GG	CC	CC	CC	CC	GG	AA	GG	CC	TT	TT	GG	AA	GG	CC	AA	CC	AA	AA	AA	CC	GG	AA	TT	AA	CC	CC	GG	CC	CC	TT	AA	TT	GG	AA	CC	GG
Fla._8608	GG	GG	CC	GG	GG	AA	GG	AA	AA	TT	TT	AA	GG	CC	CC	CC	CC	GG	AA	GG	CC	CC	TT	GG	AA	GG	CC	AA	CC	AA	GG	AA	TT	GG	GG	CC	GG	CC	CC	GG	CC	CC	TT	AA	TT	GG	AA	CC	GG
Fla._8624	GG	GG	CC	GG	GG	AA	GG	AA	AA	TT	TT	AA	GG	CC	CC	CC	CC	GG	AA	GG	CC	TT	TT	GG	AA	GG	CC	AA	CC	AA	GG	AA	CC	GG	AA	TT	AA	CC	CC	AA	CC	CC	TT	AA	TT	GG	AA	CC	GG
Fla._8626	GG	GG	CC	GG	GG	AA	GG	AA	AA	TT	TT	AA	GG	CC	CC	CC	CC	GG	AA	GG	CC	TT	TT	GG	AA	GG	CC	AA	CC	AA	GG	CC	CC	GG	AA	TT	AA	CC	CC	GG	CC	CC	TT	AA	TT	GG	AA	CC	GG
Fla._8646	GG	GG	CC	GG	GG	AA	GG	AA	AA	TT	AA	AA	GG	CC	CC	CC	CC	GG	AA	GG	CC	TT	TT	GG	TT	TT	AA	TT	CC	AA	AA	AC	CC	GG	AA	TT	AA	CC	CC	GG	CC	CC	TT	AA	TT	GG	AA	CC	GG
Fla._8653	GG	GG	CC	GG	GG	AA	GG	AA	AA	TT	TT	AA	GG	CC	CC	CC	CC	GG	AA	GG	CC	TT	TT	GG	AA	GG	CC	AA	CC	AA	GG	AA	TT	GG	AA	TT	AA	CC	CC	GG	CC	CC	TT	AA	TT	GG	AA	CC	GG
Fla._8737	GG	GG	CC	GG	GG	AA	GG	AA	AA	TT	TT	AA	GG	CC	CC	CC	CC	GG	AA	GG	CC	TT	TT	GG	AA	GG	CC	AA	CC	AA	GG	AA	CC	GG	GG	CC	GG	CC	CC	GG	CC	CC	TT	AA	TT	GG	AA	CC	GG
Flora-Dade	GG	GG	CC	GG	TT	AA	GG	AA	AA	TT	TT	AA	GG	CC	CC	CC	CC	GG	AA	GG	CC	TT	TT	GG	AA	GG	CC	AA	CC	AA	GG	AA	TT	GG	AA	TT	AA	CC	CC	GG	CC	CC	TT	AA	TT	GG	AA	CC	GG
LA1996	GG	GG	CC	GG	GG	AA	GG	AA	AA	TT	AA	AA	GG	CC	TT	AA	CC	GG	AA	GG	CC	TT	TT	GG	AA	GG	CC	AA	TT	GG	GG	AA	TT	GG	AA	TT	AA	GG	CC	AA	CC	CC	TT	AA	TT	GG	AA	CC	GG
LA2378	GG	GG	AA	GG	GG	GG	GG	AA	AA	TT	AA	AA	GG	CC	TT	AA	CC	GG	AA	GG	CC	TT	TT	GG	AA	GG	CC	AA	CC	AA	GG	AA	CC	GG	GG	CC	GG	CC	CC	AA	CC	CC	TT	AA	TT	GG	AA	CC	GG
LA3163	GG	GG	CC	GG	GG	AA	GG	AA	AA	TT	TT	AA	GG	CC	TT	AA	CC	GG	AA	GG	CC	TT	TT	GG	AA	GG	CC	AA	TT	GG	AA	CC	CC	GG	AA	TT	AA	CC	CC	AA	CC	CC	TT	AA	TT	GG	AA	CC	GG
LA4425_	GG	GG	CC			GG	GG	AA	AA	TT	AA	AA	GG	CC	CC	CC	CC	GG	AA	GG	CC	CC	TT	GG	TT	TT	AA	TT	CC	AA	AA	AA	CC	GG	AG	TC	AG	CC	CC	AA	CC	CC	TT	AA	TT	GG	AA	CC	GG
Legend	GG	GG	CC	GG	GG	GG	GG	AA	AA	TT	AA	AA	GG	CC	CC	CC	CC	GG	AA	GG	CC	TT	TT	GG	AA	GG	CC	AA	CC	AA	GG	AA	CC	GG	AA	TT	AA	CC	CC	AA	CC	CC	TT	AA	TT	GG	AA	CC	GG
Medford_	GG	GG	CC	GG	GG	GG	GG	AA	AA	TT	AA	AA	GG	CC	TT	AA	CC	GG	AA	GG	CC	TT	TT	GG	AA	GG	CC	AA	TT	GG	GG	AA	TT	GG	AA	TT	AA	CC	CC	AA	CC	CC	TT	AA	TT	GG	AA	CC	GG
NC_7_P_rep-8__2006__-_96	GG	GG	CC	GG	GG	AA	GG	AA	AA	TT	AA	AA	GG	CC	CC	CC	CC	GG	AA	GG	CC	TT	TT	GG	AA	GG	CC	AA	CC	AA	GG	AA	TT	GG	AA	TT	AA	CC	CC	GG	TT	CC	TT	AA	TT	GG	AA	CC	GG
NC123S	GG	GG	CC	GG	GG	AA	GG	AA	AA	TT	TT	AA	GG	CC	CC	CC	CC	GG	AA	GG	CC	TT	TT	GG	AA	GG	CC	AA	CC	AA	AA	CC	CC	GG	AA	TT	AA	CC	CC	GG	CC	CC	TT	AA	TT	GG	AA	CC	GG
NC_13E-1_95_	GG	GG	CC	GG	TT	AA	GG	AA	AA	TT	TT	AA	GG	CC	CC	CC	CC	GG	AA	GG	CC	TT	TT	GG	AA	GG	CC	AA	CC	AA	GG	AA	TT	GG	GG	CC	GG	CC	CC	AA	CC	CC	TT	AA	TT	GG	AA	CC	GG
NC_13G	GG	GG	CC	GG	TT	AA	GG	AA	AA	TT	TT	AA	GG	CC	CC	CC	CC	GG	AA	GG	CC	CC	TT	GG	AA	GG	CC	AA	CC	AA	AA	AA	CC	GG	GG	CC	GG	CC	CC	GG	CC	CC	TT	AA	TT	GG	AA	CC	GG
NC140	GG	GG	CC	GG	TT	AA	GG	AA	AA	TT	AA	AA	GG	CC	CC	CC	CC	GG	AA	GG	CC	TT	TT	GG	AA	GG	CC	AA	CC	AA	AA	AA	CC	GG	GG	CC	GG	CC	CC	AA	CC	CC	TT	AA	TT	GG	AA	CC	GG
NC161L-1W_2007_	GG	GG	CC	GG	GG	AA	GG	AA	AA	TT	AT	AA	GG	CC	CC	CC	CC	GG	AA	GG	CC	TT	TT	GG	AA	GG	CC	AA	CC	AA	GG	AA	CC	GG	AA	TT	AA	CC	CC	GG	CC	CC	TT	AA	TT	GG	AA	CC	GG
NC1CS	GG	GG	CC	GG	TT	AA	GG	AA	AA	TT	TT	AA	GG	CC	CC	CC	CC	GG	AA	GG	CC	TT	TT	GG	AA	GG	CC	AA	CC	AA	AA	AA	CC	GG	AA	TT	AA	CC	CC	AA	TT	CC	TT	AA	TT	GG	AA	CC	GG
NC23E-2__93_	GG	GG	CC	GG	TT	AA	GG	AA	AA	TT	TT	AA	GG	CC	CC	CC	CC	GG	AA	GG	CC	TT	TT	GG	AA	GG	CC	AA	CC	AA	GG	AA	TT	GG	GG	CC	GG	CC	CC	AA	CC	CC	TT	AA	TT	GG	AA	CC	GG
NC265-1_93_-3-4	GG	GG		GG	GG	AA	GG	AA	AA	TT	AT	AA	GG	CC	TC	AC	CC	AA	AA	GG	CC	TC	CC	AA	AA	GG	CC	AA	TC	AG	GG	CC	TT	GG	AA	TT	AA	CC		AA	TT	CC	TT	AA	CC	AA	GG	TT	GG
NC2Y	GG	GG	CC	GG	TT	AA	GG	AA	AA	TT	TT	AA	GG	CC	CC	CC	CC	GG	AA	GG	CC	TT	TT	GG	AA	GG	CC	AA	CC	AA	AA		CC	GG	AA	TT	AA	CC	CC	GG	CC	CC	TT	AA	TT	GG	AA	CC	GG
NC33EB-1	GG	GG	CC	GG	GG	AA	GG	AA	AA	TT	TT	AA	GG	CC	CC	CC	CC	GG	AA	GG	CC	TT	TT	GG	AA	GG	CC	AA	CC	AA	GG	AA	CC	GG	AA	TT	AA	CC	CC	GG	CC	CC	TT	AA	TT	GG	AA	CC	GG
NC47NC2	GG	GG	CC	GG	TT	AA	GG	AA	AA	TT	AA	AA	GG	CC	CC	CC	CC	GG	AA	GG	CC	TT	TT	GG	AA	GG	CC	AA	CC	AA	AA	AA	CC	GG	AA	TT	AA	CC	CC	GG	TT	CC	TT	AA	TT	GG	AA	CC	GG
NC50-7	GG	GG	CC	GG	TT	AA	GG	AA	AA	TT	TT	AA	GG	CC	CC	CC	CC	GG	AA	GG	CC	TT	TT	GG	AA	GG	CC	AA	CC	AA	AA	AA	CC	GG	GG	CC	GG	CC	CC	AG	CC	CC	TT	AA	TT	GG	AA	CC	GG
NC714-3B_2007_	GG	GG	CC	GG	TT	AA	GG	AA	AA	TT	AA	AA	GG	CC	CC	CC	CC	GG	AA	GG	CC	TT	TT	GG	AA	GG	CC	AA	CC	AA	AA	AA	CC	GG	GG	CC	GG	CC	CC	GG	CC	CC	TT	AA	TT	GG	AA	CC	GG
NC8276	GG	GG	CC	GG	TT	AA	GG	AA	AA	TT	TT	AA	GG	CC	CC	CC	CC	GG	AA	GG	CC	CC	TT	GG	AA	GG	CC	AA	CC	AA	AA	AA	CC	GG	GG	CC	GG	CC	CC	GG	CC	CC	TT	AA	TT	GG	AA	CC	GG
NC8288	GG	GG	CC	GG	TT	AA	GG	AA	AA	TT	TT	AA	GG	CC	CC	CC	CC	GG	AA	GG	CC	TT	TT	GG	AA	GG	CC	AA	CC	AA	GG	CC	CC	GG	GG	CC	GG	CC	CC	GG	CC	CC	TT	AA	TT	GG	AA	CC	GG
NC84173	GG	GG	CC	GG	TT	AA	GG	AA	AA	TT	AA	AA	GG	CC	CC	CC	CC	GG	AA	GG	CC	CC	TT	GG	AA	GG	CC	AA	CC	AA	AA	AA	CC	GG	GG	CC	GG	CC	CC	AA	CC	CC	TT	AA	TT	GG	AA	CC	GG
NC99471-3	GG	GG	CC	GG	GG	AA	GG	AA	AA	TT	TT	AA	GG	CC	TT	AA	CC	GG	AA	GG	CC	TT	TT	GG	TT	TT	AA	TT	CC	AA	AG	AA	TC	GG	GG	CC	GG	GG	CC	GG	CC	CC	TT	AA	TT	GG	AA	CC	GG
NCEBR-1	GG	GG	CC	GG	TT	AA	GG	AA	AA	TT	TT	AA	GG	CC	CC	CC	CC	GG	AA	GG	CC	TT	TT	GG	AA	GG	CC	AA	CC	AA	AA	AA	CC	GG	GG	CC	GG	CC	CC	GG	CC	CC	TT	AA	TT	GG	AA	CC	GG
NCEBR-2	GG	GG	CC	GG	TT	AA	GG	AA	AA	TT	TT	AA	GG	CC	CC	CC	CC	GG	AA	GG	CC	TT	TT	GG	AA	GG	CC	AA	CC	AA	GG	CC	TT	GG	GG	CC	GG	CC	CC	AA	CC	CC	TT	AA	TT	GG	AA	CC	GG
NCEBR-3	GG	GG	CC	GG	TT	AA	GG	AA	AA	TT	TT	AA	GG	CC	CC	CC	CC	GG	AA	GG	CC	TT	TT	GG	AA	GG	CC	AA	CC	AA	GG	CC	TT	GG	GG	CC	GG	CC	CC	AA	CC	CC	TT	AA	TT	GG	AA	CC	GG
NCEBR-4	GG	GG	CC	GG	TT	AA	GG	AA	AA	TT	TT	AA	GG	CC	CC	CC	CC	GG	AA	GG	CC	TT	TT	GG	AA	GG	CC	AA	CC	AA	GG	AA	CC	GG	AA	TT	AA	CC	CC	GG	CC	CC	TT	AA	TT	GG	AA	CC	GG
NCEBR-6	GG	GG	CC	GG	TT	AA	GG	AA	AA	TT	TT	AA	GG	CC	CC	CC	CC	GG	AA	GG	CC	TC	TT	GG	AA	GG	CC	AA	CC	AA	AA	AA	CC	GG	AA	TT	AA	CC	CC	GG	TT	CC	TT	AA	TT	GG	AA	CC	GG
NCEBR-7	GG	GG	CC	GG	GG	AA	GG	AA	AA	TT	AA	AA	GG	CC	TC		CC	GG	AA	GG	CC	TT	TT	GG	AA	GG	CC	AA	CC	AA	GG	AA	TT	GG	AA	TT	AA	GG	CC	AA	TT	CC	TT	AA	TT	GG	AA	CC	GG
NCEBR-8	GG	GG	CC	GG	GG	AA	GG	AA	AA	TT	AA	AA	GG	CC	CC	CC	CC	GG	AA	GG	CC	TT	TT	GG	AA	GG	CC	AA	CC	AA	AA	CC	CC	GG	AA	TT	AA	CC	CC	GG	CC	CC	TT	AA	TT	GG	AA	CC	GG
NCHS-1	GG	GG	CC	GG	GG	AA	GG	AA	AA	TT	AA	AA	GG	CC	CC	CC	CC	GG	AA	GG	CC	TT	TT	GG	AA	GG	CC	AA	CC	AA	AA	AA	CC	GG	GG	CC	GG	CC	CC	AA	TT	CC	TT	AA	TT	GG	AA	CC	GG
Ohio11	GG	GG	CC	GG		AA	GG	AA	AA	TT	TT		GG	CC	CC	CC	CC	GG	AA	TT	TT	TT	TT	GG	AA	GG	CC	AA	CC	AA	GG	CC	CC	GG	GG	CC	GG	CC	CC	AA	TT	AA	AA	AA	TT	GG	AA	CC	GG
Ohio_MR13	GG	GG	CC	GG	TT	AA	GG	AA	AA	TT	AA	AA	GG	CC	CC	CC	CC	GG	CC	TT	TT	TT	TT	GG	AA	GG	CC	AA	TT	GG	GG	AA	CC	GG	AA	TT	AA	CC	CC	AA	TT	AA	AA	TT	TT	GG	AA	CC	GG
Oregon_Spring	GG	GG	AA	GG	GG	AA	GG	AA	AA	TT	AA	AA	GG	CC	TT	AA	CC	GG	AA	GG	CC	TT	TT	GG	TT	TT	AA	TT	TT	GG	GG	AA	CC	GG	AA	TT	AA	CC	TT	AA	CC	CC	TT	AA	TT	GG	AA	CC	GG
Oregon_Star	GG	GG	CC	GG	GG	AA	GG	AA	AA	TT	AA	AA	GG	CC	CC	CC	CC	GG	AA	GG	CC	TT	TT	GG	TT	TT	AA	TT	CC	AA	GG	AA	CC	GG	GG	CC	GG	GG	TT	AA	CC	CC	TT	AA	TT	GG	AA	CC	GG
P20-3-1	GG	GG	CC	GG	GG	AA	GG	AA	AA	TT	TT	AA	CC		TT	AA	CC	GG	AA	GG	CC	TT	TT	GG	AA	GG	CC	AA	TT	GG	AA	AA	CC	GG	AA	TT	AA	CC	TC	AA	TT	CC	TT	AA	TT	GG	AA	CC	GG
PI_564169	GG	GG	CC	GG	GG	AA	GG	AA	AA	TT	AA	AA	GG	CC	CC	CC	CC	GG	AA	GG	CC	TT	TT	GG	TT	TT	AA	TT	CC	AA	AA	CC	CC	GG	GG	CC	GG	CC	CC	AA	CC	CC	TT	AA	CC	AA	GG	CC	GG
PI_647532	GG	GG	AA	GG	GG	AA	GG	AA	AA	TT	AA	AA	GG	CC	CC	CC	CC	GG	AA	GG	CC	TT	TT	GG	AA	GG	CC	AA	TT	GG	AG	AA	CC	GG	AA	TT	AA	CC	TT	AA		CC	TT	AA	TT	GG	AA	CC	GG
PI_281553	GG	GG	CC	GG		AA	GG	AA	AA	TT	AA	AA	GG	CC		AA	CC	GG	AA	GG	CC	TT	TT	GG	AA	GG	CC	AA	TT	GG	AG	AA	TC	GG	AA	TT	AA	CC	CC	AA	CC	CC	TT	AA	TT	GG	AA	CC	GG
PI_65023	GG	GG	CC	GG	GG	AA	GG	AA	AA	TT	AA	AA	GG	CC	TT	AA	CC	GG	AA	GG	CC	TT	TT	GG	AA	GG	CC	AA	TT	GG	GG	AA	TT	GG	AA	TT	AA	CC	CC	AA	TT	CC	TT	AA	TT	GG	AA	CC	GG
Piedmont	GG	GG	CC	GG	TT	AA	GG	AA	AA	TT	TT	AA	GG	CC	CC	CC	CC	GG	AA	GG	CC	TT	TT	GG	AA	GG	CC	AA	CC	AA	AA	AA	CC	GG	GG	CC	GG	CC	CC	GG	CC	CC	TT	AA	TT	GG	AA	CC	GG
RioGrande	GG	GG	CC	GG	TT	AA	GG	AA	AA	TT	AA	AA	GG	CC	CC	CC	CC	GG	AA	GG	CC	TT	TT	GG	TT	TT	AA	TT	CC	AA	GG	AA	TT	GG	GG	CC	GG	CC	CC	GG	CC	CC	TT	AA	TT	GG	AA	CC	GG
Severianin	GG	GG	AA	GG	GG	AA	GG	AA	AA	TT	AA	AA	GG	CC	TT	AA	CC	GG	AA	GG	CC	TT	TT	GG	AA	GG	CC	AA	TT	GG	GG	AA	CC	GG	AA	TT	AA	CC	TT	AA	CC	CC	TT	AA	TT	GG	AA	CC	GG
Siletz	GG	GG	AA	GG	GG	AA	GG	AA	AA	TT	AA	AA	GG	CC	TT	AA	CC	GG	AA	GG	CC	TT	TT	GG	TT	TT	AA	TT	CC	AA	GG	AA	CC	GG	AA	TT	AA	CC	TT	AA	TT	CC	TT	AA	TT	GG	AA	CC	GG
Summit	GG	GG	CC	GG	TT	AA	GG	AA	AA	TT	TT	AA	GG	CC	CC	CC	CC	GG	AA	GG	CC	TT	TT	GG	AA	GG	CC	AA	CC	AA	GG	AA	TT	GG	GG	CC	GG	CC	CC	GG	CC	CC	TT	AA	TT	GG	AA	CC	GG
T-5	GG	GG	CC	GG	TT	AA	GG	AA	AA	TT	AA	TT	GG	CC	TT	AA	TT	GG	CC	TT	TT	TT	TT	GG	AA	GG	CC	AA	TT	GG	AA	AA	CC	GG	AA	TT	AA	CC	TT	AA	TT	AA	AA	TT	TT	GG	AA	CC	GG
T-9	GG	GG	CC	GG	GG	AA	GG	AA	AA	TT	AA	TT	GG	CC	TT	AA	TT	GG	CC	TT	TT	TT	TT	GG	AA	GG	CC	AA	CC	AA	AA	AA	CC	GG	AA	TT	AA	CC	CC	AA	TT	AA	AA	TT	TT	GG	AA	CC	GG
Tropic	GG	GG	CC	GG	TT	AA	GG	AA	AA	TT	AA	AA	GG	CC	CC	CC	CC	GG	AA	GG	CC	TT	TT	GG	AA	GG	CC	AA	CC	AA	GG	AA	CC	GG	GG	CC	GG	CC	CC	AA	CC	CC	TT	AA	TT	GG	AA	CC	GG
UC-MR20	GG	GG	CC	GG	GG	AA	GG	AA	AA	TT	AA	AA	GG	CC	TT	AA	CC	GG	AA	GG	CC	TT	TT	GG	AA	GG	CC	AA	CC	AA	GG	AA	TT	GG	GG	CC	GG	CC	CC	AA	CC	CC	TT	AA	TT	GG	AA	CC	GG
UC-N28	GG	GG	CC	GG	GG	AA	GG	AA	AA	TT	AA	AA	GG	CC	TT	AA	CC	GG	AA	GG	CC	TT	TT	GG	AA	GG	CC	AA	CC	AA	GG	AA	TT	GG	GG	CC	GG	CC	CC	AA	TT	CC	TT	AA	TT	GG	AA	CC	GG
UC-T338	GG	GG	CC	GG	TT	AA	GG	AA	AA	TT	AA	TT	GG	CC	TT	AA	TT	GG	CC	TT	TT	TT	TT	GG	AA	GG	CC	AA	TT	GG	AA	AA	CC	GG	AA	TT	AA	CC	TT	AA	TT	AA	AA	TT	TT	GG	AA	CC	GG
UC-TR51	GG	GG	CC	GG	GG	AA	GG	AA	AA	TT	AA	TT	GG	CC	TT	AA	TT	GG	CC	TT	TT	TT	TT	GG	TT	TT	AA	TT	CC	AA	GG	AA	TT	GG	AA	TT	AA	CC	TT	GG	CC	AA	AA	TT	TT	GG	AA	CC	GG
Willamette_VF	GG	GG	CC	GG	GG	GG	GG	AA	AA	TT	AA	AA	GG	CC	CC	CC	CC	GG	AA	GG	CC	TT	TT	GG	AA	GG	CC	AA	TT	GG	GG	AA	TT	GG	AA	TT	AA	CC	CC	AA	CC	CC	TT	AA	TT	GG	AA	CC	GG
OH08-6405	GG	GG	CC	GG	GG	AA	GG	AA	AA	TT	AA	AA	GG	CC	TT	AA	CC	GG	AA	GG	CC	CC	TT	GG	AA	GG	CC	AA	TT	GG	GG	AA	TT	GG	AA	TT	AA	GG	CC	AA	CC	CC	TT	AA	TT	GG	AA	CC	GG
NC98248	GG	GG	CC	GG	TT	AA	GG	AA	AA	TT	TT	AA	GG	CC	TC	AC	CC	GG	AA	GG	CC	TC	TT	GG	AA	GG	CC	AA	CC	AA	GG	AA	TC	GG	AA	TT	AA		CC	GG	TT	CC	TT	AA	TT	GG	AA	CC	GG
NC_1_CELBR_	GG	GG	CC	GG	GG	AA	GG	AA	AA	TT	TT	AA	GG	CC	CC	CC	CC	GG	AA	GG	CC	TT	TT	GG	AA	GG	CC	AA	CC	AA	GG	AA	CC	GG	AA	TT	AA	CC	CC	GG	CC	CC	TT	AA	TT	GG	AA	CC	GG
Fla._8383	GG	GG	CC	GG	GG	AA	GG	AA	AA	TT	AA	AA	GG	CC	CC	CC	CC	GG	AA	GG	CC	TT	TT	GG	AA	GG	CC	AA	CC	AA	GG	CC	TT	GG	GG	CC	GG	CC	CC	GG	CC	CC	TT	AA	TT	GG	AA	CC	GG
Aker's_West_Virginia	GG	GG	CC	GG	GG	AA	GG	AA	AA	TT	AA	AA	GG	CC	TT	AA	CC	GG	AA	GG	CC	TT	TT	GG	AA	GG	CC	AA	CC	AA	AA	AA	TT	GG	AA	TT	AA	GG	CC	AA	TT	CC	TT	AA	TT	GG	AA	CC	GG
Amish_Paste	GG	GG	CC	GG	TT	AA	GG	AA	AA	TT	AA	AA	GG	CC	CC	CC	CC	GG	AA	GG	CC	TT	TT	GG	AA	GG	CC	AA	TT	GG	GG	AA	CC	GG	AA	TT	AA	CC	TT	AA	CC	CC	TT	AA	TT	GG	AA	CC	GG
Beauty	GG	GG	CC	GG	GG	AA	GG	AA	AA	TT	TT	AA	GG	CC	TT	AA	CC	GG	AA	GG	CC	TT	TT	GG	AA	GG	CC	AA	TT	GG	GG	AA	TT	GG	AA	TT	AA	CC	CC	AA	CC	CC	TT	AA	TT	GG	AA	CC	GG
Black_From_Tula	GG	GG	AA	GG	GG	AA	GG	AA	AA	TT	AA	AA	GG	CC	TT	AA	CC	GG	AA	GG	CC	TT	TT	GG	AA	GG	CC	AA	TT	GG	GG	AA	TT	GG	AA	TT	AA	CC	CC	AA	TT	CC	TT	AA	TT	GG	AA	CC	GG
Brandywine	GG	GG	CC	GG	GG	AA	GG	AA	AA	TT	AA	AA	GG	CC	TT	AA	CC	GG	AA	GG	CC	CC	TT	GG	AA	GG	CC	AA	TT	GG	AA	AA	CC	GG	AA	TT	AA	GG	CC	AA	TT	CC	TT	AA	TT	GG	AA	CC	GG
Burbank	GG	GG	CC	GG	GG	AA	GG	AA	AA	TT	AA	AA	GG	CC	TT	AA	CC	GG	AA	GG	CC	CC	TT	GG	AA	GG	CC	AA	TT	GG	GG	AA	CC	GG	AA	TT	AA	GG	CC	AA	TT	CC	TT	AA	TT	GG	AA	CC	GG
Cherokee_Purple	GG	GG	CC	GG	GG	AA	GG	AA	AA	TT	AA	AA	GG	CC	CC	CC	CC	GG	AA	GG	CC	CC	TT	GG	AA	GG	CC	AA	TT	GG	AA	AA	CC	GG	GG	CC	GG	CC	CC	AA	CC	CC	TT	AA	TT	GG	AA	CC	GG
Costoluto_Genovese	GG	GG	CC	GG	GG	GG	GG	AA	AA	TT	AA	AA	GG	CC	TT	AA	CC	GG	AA	GG	CC	TT	TT	GG	AA	GG	CC	AA	TT	GG	GG	CC	CC	GG	AA	TT	AA	CC	CC	AA	TT	CC	TT	AA	TT	GG	AA	CC	GG
Favorite	GG	GG	CC	GG	GG	AA	GG	AA	AA	TT	AA	AA	GG	CC	TT	AA	CC	GG	AA	GG	CC	TT	TT	GG	AA	GG	CC	AA	TT	GG	GG	AA	TT	GG	AA	TT	AA	CC	CC	AA	CC	CC	TT	AA	TT	GG	AA	CC	GG
Globe	GG	GG	CC	GG	TT	AA	GG	AA	AA	TT	AA	AA	GG	CC	CC	CC	CC	GG	AA	GG	CC	TT	TT	GG	AA	GG	CC	AA	TT	GG	AA	AA	CC	GG	AA	TT	AA	CC	CC	AA	CC	CC	TT	AA	TT	GG	AA	CC	GG
Grushovka	GG	GG	CC	GG	GG	AA	GG	AA	AA	TT	TT	AA	GG	CC	TT	AA	CC	GG	AA	GG	CC	TT	TT	GG	AA	GG	CC	AA	TT	GG	GG	AA	TT	GG	AA	TT	AA	GG	CC	AA	CC	CC	TT	AA	TT	GG	AA	CC	GG
Howard_German	GG	GG	AA	GG	GG	GG	GG	AA	AA	TT	AA	AA	GG	CC	CC	CC	CC	GG	AA	GG	CC	TT	TT	GG	AA	GG	CC	AA	TT	GG	AA	CC	CC	GG	AA	TT	AA	CC	TT	AA	CC	CC	TT	AA	TT	GG	AA	CC	GG
Juane_Flammee	GG	GG	CC	GG	GG	GG	GG	AA	AA	TT	TT	AA	GG	CC	TT	AA	CC	GG	AA	GG	CC	TT	TT	GG	AA	GG	CC	AA	TT	GG	GG	CC	CC	GG	AA	TT	AA	CC	CC	AA	CC	CC	TT	AA	TT	GG	AA	TT	GG
King_Humbert	GG	GG	CC	GG	GG	AA	GG	AA	AA	TT	AA	AA	GG	CC	TT	AA	CC	GG	AA	GG	CC	CC	TT	GG	AA	GG	CC	AA	TT	GG	GG	CC	TT	GG	AA	TT	AA	CC	TT	AA	TT	CC	TT	AA	TT	GG	AA	CC	GG
LYC1903	GG	GG	AA	GG	GG	AA	GG	AA	AA	TT	AA	AA	GG	CC	TT	AA	CC	GG	AA	GG	CC	TT	TT	GG	AA	GG	CC	AA	TT	GG	GG	AA	TT	GG	AA	TT	AA	CC	TT	AA	TT	CC	TT	AA	TT	GG	AA	CC	GG
Marglobe	GG	GG	CC	GG	GG	AA	GG	AA	AA	TT	AA	AA	GG	CC	TT	AA	CC	GG	AA	GG	CC	TT	CC	AA	AA	GG	CC	AA	TC	AG	GG	AA	CC	GG	AA	TT	AA	CC	CC	AA	CC	CC	TT	AA	TT	GG	AA	CC	GG
Moneymaker	AA	GG	CC	GG	GG	GG	GG	AA	AA	CC	AA	AA	GG	CC	TT	AA	CC	GG	AA	GG	CC	TT	TT	GG	AA	GG	CC	AA	TT	GG	AA	CC	TT	GG	AA	TT	AA	GG	CC	AA	CC	CC	TT	AA	TT	GG	AA	CC	GG
Opalka	GG	GG	AA	GG	GG	GG	GG	AA	AA	TT	AA	AA	GG	CC	CC	CC	CC	GG	AA	GG	CC	TT	TT	GG	AA	GG	CC	AA	TT	GG	AA	AA	CC	GG	AA	TT	AA	CC	TT	AA	CC	CC	TT	AA	TT	GG	AA	CC	GG
Orange_Strawberry	GG	GG	CC	GG	GG	AA	GG	AA	AA	TT	AA	AA	GG	CC	TT	AA	CC	GG	AA	GG	CC	TT	TT	GG	AA	GG	CC	AA	TT	GG	GG	AA	TT	GG	AA	TT	AA	CC	TT	AA	CC	CC	TT	AA	TT	GG	AA	CC	GG
Oxheart	GG	GG	CC	GG	GG	AA	GG	AA	AA	TT	AA	AA	GG	CC	CC	CC	CC	GG	AA	GG	CC	TT	TT	GG	AA	GG	CC	AA	TT	GG	AA	AA	CC	GG	GG	CC	GG	CC	TT	AA	TT	CC	TT	AA	TT	GG	AA	CC	GG
PARAGON	GG	GG	CC	GG		AA	GG	AA	AA	TT	TT	AA	GG	CC	TT	AA	CC	GG	AA	GG	CC	TT	TT	GG	AA	GG	CC	AA	TT	GG	GG	AA	TT	GG	AA	TT	AA	CC	CC	AA	CC	CC	TT	AA	TT	GG	AA	CC	GG
Peron	GG	GG	AA	GG	GG	GG	GG	AA	AA	TT	AA	AA	GG	CC	TT	AA	CC	GG	AA	GG	CC	CC	TT	GG	AA	GG	CC	AA	TT	GG	AA	CC	TT	GG	AA	TT	AA	GG	TT	AA	TT	CC	TT	AA	TT	GG	AA	CC	GG
Purple_Clabash	GG	GG	AA	GG	TT	GG	GG	AA	AA	TT	AA	AA	GG	CC	TT	AA	CC	GG	AA	GG	CC	TT	TT	GG	AA	GG	CC	AA	TT	GG	GG	AA	CC	GG	AA	TT	AA	CC	TT	AA	CC	CC	TT	AA	TT	GG	AA	CC	GG
RomaVF	GG	GG		GG	GG		GG	AA	AA	TT	AA	AA	GG	CC	TT	AA	CC	GG	AA	GG	CC	CC	TT	GG	AA	GG	CC	AA			GG	AA	CC	GG	AA	TT	AA		CC	AA	CC	CC	TT	AA	TT	GG	AA	CC	GG
Rutgers	GG	GG	CC	GG	GG	AA	GG	AA	AA	TT	AA	AA	GG	CC	TT	AA	CC	GG	AA	GG	CC	CC	TT	GG	AA	GG	CC	AA	TT	GG	GG	AA	TT	GG	AA	TT	AA	GG	CC	AA	CC	CC	TT	AA	TT	GG	AA	CC	GG
San_Marzano	GG	GG	AA	GG	GG	GG	GG	AA	AA	TT	AA	AA	GG	CC	TT	AA	CC	GG	AA	GG	CC	CC	TT	GG	AA	GG	CC	AA	TT	GG	GG	AA	CC	GG	AA	TT	AA	CC	CC	AA	TT	CC	TT	AA	TT	GG	AA	CC	GG
Stupice	GG	GG	AA	GG	GG	GG	GG	AA	AA	TT	AA	AA	GG	CC	TT	AA	CC	GG	AA	GG	CC	TT	TT	GG	AA	GG	CC	AA	TT	GG	GG	AA	TT	GG	AA	TT	AA	CC	TT	AA	TT	CC	TT	AA	TT	GG	AA	CC	GG
T1003	GG	GG	CC	GG	GG	GG	GG	AA	AA	TT	AA	AA	GG	CC	TT	AA	CC	GG	AA	GG	CC	CC	TT	GG	AA	GG	CC	AA	TT	GG	GG	AA	CC	GG	AA	TT	AA	CC	CC	AA	TT	CC	TT	AA	TT	GG	AA	CC	GG
T1693	GG	GG	CC	GG	GG	GG	GG	AA	AA	TT	AA	AA	GG	CC	CC	CC	CC	GG	AA	GG	CC	TT	TT	GG	AA	GG	CC	AA	TT	GG	GG	CC	TT	GG	AA	TT	AA	GG	TT	AA	TT	CC	TT	AA	TT	GG	AA	CC	GG
T1697	GG	GG	AA	GG	GG	GG	GG	AA	AA	TT	AA	AA	GG	CC	TT	AA	CC	GG	AA	GG	CC	TT	TT	GG	AA	GG	CC	AA	TT	GG	GG	CC		GG	AA	TT	AA	CG	TT	AA	TT	CC	TT	AA	TT	GG	AA	CC	GG
Tres_Cantos	GG	GG	CC	GG	TT	AA	GG	AA	AA	TT	TT	AA	GG	CC	CC	CC	CC	GG	AA	GG	CC	TT	TT	GG	AA	GG	CC	AA	CC	AA	GG	AA	CC	GG	GG	CC	GG	CC	CC	AA	CC	CC	TT	AA	TT	GG	AA	CC	GG
White_Queen	GG	GG	CC	GG	GG	AA	GG	AA	AA	TT	AA	AA	GG	CC	TT	AA	CC	GG	AA	GG	CC	TT	TT	GG	AA	GG	CC	AA	TT	GG	GG	AA	CC	GG	AA	TT	AA	CC	TT	AA	CC	CC	TT	AA	TT	GG	AA	CC	GG
Yellow_Stuffer	GG	GG	CC	GG	GG	AA	GG	AA	AA	TT	AA	AA	GG	CC	TT	AA	CC	GG	AA	GG	CC	TT	TT	GG	AA	GG	CC	AA	TT	GG	GG	AA	TT	GG	AA	TT	AA	CC	TT	AA	TT	CC	TT	AA	TT	GG	AA	CC	GG
Ailsa_Craig	GG	GG		GG	GG	GG	GG	AA	AA	TT	AA	AA	GG	CC	TT	AA	CC	GG	AA	GG	CC	TC	TT	GG	AA	GG	CC	AA	TT	GG	AG	AA		GG	AA	TT	AA	GG	CC	AA		CC	TT	AA	TT	GG	AA	CC	GG
Ponderosa	GG	GG		GG		AA			AA	TT	AA	AA	GG	CC	TC	AC	CC	GG	AA	GG	CC	TC	TT	GG	AA	GG	CC	AA	TT	GG	GG	AA	TC	GG	AA	TT	AA	CC	TC	AA		CC	TT	AA	TT			CC	GG
1091-Chonto_21	GG	GG	AA	GG	GG	GG	GG	AA	AA	TT	AA	AA	GG	CC	TT	AA	CC	GG	AA	GG	CC	TT	TT	GG	AA	GG	CC	AA	CC	AA	GG	AA	CC	GG	AA	TT	AA	CC	TT	AA	CC	CC	TT	AA	TT	GG	AA	CC	GG
A-1770	GG	GG	CC	GG	GG	AA	GG	AA	AA	TT	AA	AA	GG	CC	TT	AA	CC	GG	AA	GG	CC	CC	TT	GG	AA	GG	CC	AA	CC	AA	GG	AA	CC	GG	GG	CC	GG	GG	CC	AA	CC	CC	TT	AA	TT	GG	AA	CC	GG
A-1771	GG		AC	GG	GG	AA	GG	AA	AA	TT	AA	AA	GG	CC			CC	GG	AA	GG	CC	TT	TT	GG	AA	GG	CC	AA	TT	GG	AG	AA	TC	GG	AG	TC	AG	CC	TT	AA	TT	CC	TT	AA	TT	GG	AA	CC	GG
Abel	GG	GG		GG	GG	GG	GG	AA	AA	TT	AA	AA	GG	CC	TT	AA	CC	GG	AA	GG	CC	TT	TT	GG	AA	GG	CC	AA	TT	GG	GG	AC	CC	GG	AA	TT	AA	GG	CC	AA	TT	CC	TT	AA	TT	GG	AA	CC	GG
Chih-mu-tao-se	GG	GG	CC	GG	GG	AA	GG	AA	AA	TT	AA	AA	GG	CC	TT	AA	CC	GG	AA	GG	CC	TT	TT	GG	AA	GG	CC	AA	TT	GG	AA	AA	CC	GG	AA	TT	AA	CC	CC	AA	TT	CC	TT	AA	TT	GG	AA	CC	GG
Cotaxtla_I	GG	GG	CC	GG	GG	AA	GG	AA	AA	TT	AA	AA	GG	CC	TT	AA	CC	GG	AA	GG	CC	TT	TT	GG	AA	GG	CC	AA	TT	GG	GG	AA	CC	GG	GG	CC	GG	GG	TT	AA	CC	CC	TT	AA	TT	GG	AA	CC	GG
Devon_Surprise	GG	GG	CC	GG	GG	AA	GG	AA	AA	TT	TT	AA	GG	CC	TT	AA	CC	GG	AA	GG	CC	TT	TT	GG	AA	GG	CC	AA	TT	GG	GG	CC	CC	GG	AA	TT	AA	GG	CC	AA	TT	CC	TT	AA	TT	GG	AA	CC	GG
Heinz_1370	GG	GG	CC	GG	TT	AA	GG	AA	AA	TT	AA	AA	GG	CC	TT	AA	CC	GG	AA	GG	CC	TT	TT	GG	AA	GG	CC	AA	CC	AA	GG	AA	CC	GG	GG	CC	GG	CC	CC	AA	CC	CC	TT	AA	TT	GG	AA	CC	GG
Hong_Kong	GG	GG	CC	GG	GG	AA	GG	AA	AA	TT	AA	AA	GG	CC	TT	AA	CC	GG	AA	GG	CC	TT	TT	GG	AA	GG	CC	AA	TT	GG	AA	AA	TT	GG	AA	TT	AA	CC	CC	AA	CC	CC	TT	AA	TT	GG	AA	CC	GG
Kiyosu_No._2	GG	GG	CC	GG	GG	AA	GG	AA	AA	TT	AA	AA	GG	CC	TT	AA	CC	GG	AA	GG	CC	TT	TT	GG	AA	GG	CC	AA	TT	GG	GG	AA	TT	GG	AA	TT	AA	CC	CC	AA	CC	CC	TT	AA	TT	GG	AA	CC	GG
Peto_460	GG	GG	CC	GG	TT	AA	GG	AA	AA	TT	AA	AA	CC		TT	AA	CC	GG	AA	GG	CC	CC	TT	GG	TT	TT	AA	TT	CC	AA	AA	AA	CC	GG	GG	CC	GG	CC	CC	AA	TT	CC	TT	AA	TT	GG	AA	CC	GG
Pomodoro	GG	GG		GG	GG	GG	GG	AA	AA	TT	AA	AA	GG	CC	TT	AA	CC	GG	AA	GG	CC	TT	TT	GG	AA	GG	CC	AA	TT	GG	GG	CC	CC	GG	AA	TT	AA	CC	CC	AA	TT	CC	TT	AA	TT	GG	AA	CC	GG
Prospero	GG	GG	AA	GG	GG	GG	GG	AA	AA	TT	AA	AA	GG	CC	TT	AA	CC	GG	AA	GG	CC	TT	TT	GG	AA	GG	CC	AA	TT	GG	GG	CC	CC	GG	AA	TT	AA	CC	CC	AA	TT	CC	TT	AA	TT	GG	AA	CC	GG
Rinon_PI_98097	GG	GG		GG	GG	AA	GG	AA	AA	TT	AA	AA	GG	CC	TT	AA	CC	GG	AA	GG	CC	TT	TT	GG	AA	GG	CC	AA	TT	GG	GG	CC	TT	GG	AA	TT	AA	CC	TT	AA	TT	CC	TT	AA	TT	GG	AA	CC	GG
Rinon_PI_118783	GG	GG		GG	GG	GG	GG	AA	AA	TT	AA	AA	GG	CC	TT	AA	CC	GG	AA	GG	CC	CC	TT	GG	AA	GG	CC	AA	TT	GG	GG	AA	CC	GG	AA	TT	AA	CC	TT	AA	TT	CC	TT	AA	TT	AA	AA	CC	GG
Rosa_o_Monserrat	GG	GG	CC	GG	GG	AA	GG	AA	AA	TT	AA	AA	GG	CC	TT	AA	CC	GG	AA	GG	CC	CC	TT	GG	AA	GG	CC	AA	TT	GG	GG	AA	CC	GG	AA	TT	AA	GG	CC	AA	TT	CC	TT	AA	TT	GG	AA	CC	GG
Rumi_Banjan	GG	GG	CC	GG	GG	GG	GG	AA	AA	TT	AA	AA	GG	CC	TT	AA	CC	GG	AA	GG	CC	TC	TT	GG	AA	GG	CC	AA	TT	GG	AA	CC	CC	GG	AA	TT	AA	CC	CC	AA	TT	CC	TT	AA	TT	GG	AA	CC	GG
Sao_Paulo	GG	GG	AA	GG	GG	GG	GG	AA	AA	TT	TT	AA	GG	CC	TT	AA	CC	GG	AA	GG	CC	CC	TT	GG	AA	GG	CC	AA	TT	GG	AA	AA		GG	AA	TT	AA	CC	CC	AA	TT	CC	TT	AA	TT	GG	AA	CC	GG
Tomate	GG	GG		GG	GG		GG	AA	AA	TT		AA	GG	CC			CC	GG	AA	GG	CC	CC	TT	GG	AA	GG	CC	AA	TT	GG		AA	CC	GG				CC	CC	AA	TC	CC	TT	AA	TT	GG	AA	CC	GG
Tomate_del_lugar	GG	GG	AA	GG	GG	AA	GG	AA	AA	TT	AA	AA	GG	CC	TT	AA	CC	GG	AA	GG	CC	CC	TT	GG	AA	GG	CC	AA	TT	GG	AA	CC	CC	GG	AA	TT	AA	GG	TT	AA	TT	CC	TT	AA	TT	GG	AA	CC	GG
Turrialba	GG	GG	CC	GG	TT	AG	AG	AG	TA	TT	TT	AA	GG	CC	CC	CC	CC	GG	AA	GG	CC	CC	TT	GG	AA	GG	CC	AA	TT	GG	GG			GG	AA	TT	AA	CG	CC	AA	CC	CC	TT	AA	TT	GG	AA	CC	GG
Zhongza_No._4	GG	GG	CC	GG	TT	AA	GG	AA	AA	TT	AA	AA	GG	CC	CC	CC	CC	GG	AA	GG	CC	TT	TT	GG	AA	GG	CC	AA	CC	AA	GG	AA	CC	GG	GG	CC	GG	CC	CC	AA	CC	CC	TT	AA	TT	GG	AA	CC	GG
LA1504	GG	GG	CC	GG	GG	GG	GG	AA	AA	TT	AA	AA	GG	CC	TT	AA	CC	GG	AA	GG	CC	TT	TT	GG	AA	GG	CC	AA	TT	GG	GG	CC	CC	GG	AA	TT	AA	CC	CC	AA	TT	CC	TT	AA	TT	GG	AA	CC	GG
LA0533	GG	GG	CC	GG	GG	GG	GG	AA	AA	TT	AA	AA	GG	CC	TT	AA	CC	GG	AA	GG	CC	TT	TT	GG	AA	GG	CC	AA	TT	GG	AA	CC	CC	GG	AA	TT	AA	CC	CC	AA	CC	CC	TT	AA	TT	GG	AA	CC	GG
LA3238	GG	GG	AA	GG	GG	AA	GG	AA	AA	TT	AA	AA	GG	CC	TT	AA	CC	GG	AA	GG	CC	TT	TT	GG	AA	GG	CC	AA	TT	GG	GG	CC	CC	GG	AA	TT	AA	GG	TT	AA	TT	CC	TT	AA	TT	GG	AA	CC	GG
LA3243	GG	GG	AC	GG	GG	GG	GG	AA	AA	TT	AA	AA	GG	CC	TT	AA	CC	GG	AA	GG	CC	TT	TT	GG	AA	GG	CC	AA	TT	GG	GG	CC	TC	GG	AA	TT	AA	CG	CC	AA		CC	TT	AA	TT	GG	AA	CC	GG
88003-62	GG	GG	CC	GG	GG	AA	GG	AA	AA	TT	AT	AA	GG	CC	TT	AA	CC	GG	AA	GG	CC	TT	TT	GG	TT	TT	AA	TT	CC	AA	AA	AA	CC	GG	GG	CC	GG	CC	CC	GG	TT	CC	TT	AA	TT	GG	AA	CC	GG
88003-81		GG	AC	GG		AA	GG	AA	AA	TT	AA	AA	GG				CC	GG	AA	GG				GG	TA		AC	TA	CC	AA	AA		CC	GG	GG	CC			CC		TT		TT	AA		GG	AA	CC	GG
Gold_Nugget	GG	GG	CC	GG	TT	GG	GG	AA	AA	TT	AA	AA	GG	CC	TT	AA	CC	GG	AA	GG	CC	CC	TT	GG	AA	GG	CC	AA	TT	GG	GG	CC	CC	GG	GG	CC	GG	GG	TT	AA	CC	CC	TT	AA	TT	GG	AA	CC	GG
LA0797	GG	GG	CC	GG	GG	AA	AA	AA	AA	TT	TT	AA	GG	CC	TT	AA	CC	GG	AA	GG	CC	TT	TT	GG	AA	GG	CC	AA	TT	GG	AA	AA	CC	GG	AA	TT	AA	CC	TT	AA	TT	CC	TT	AA	TT	AA	GG	CC	GG
Large_German_Cherry	GG	GG	CC	GG	GG	GG	GG	AA	AA	TT	AA	AA	GG	CC	TT	AA	CC	GG	AA	GG	CC	TT	TT	GG	AA	GG	CC	AA	TT	GG	GG	AA	TT	GG	AA	TT	AA	GG	CC	AA	CC	CC	TT	AA	TT	GG	AA	CC	GG
NC2C	GG	GG	CC	GG	TT	AA	GG	AA	AA	TT	AA	AA	GG	CC	CC	CC	CC	GG	AA	GG	CC	CC	TT	GG	AA	GG	CC	AA	CC	AA	GG	CC	TT	GG	AA	TT	AA	CC	CC	GG	CC	CC	TT	AA	TT	AA	AA	CC	GG
NC860-1_2008_	GG	GG	AA	GG	TT	AA	GG	AA	AA	TT	TT	AA	GG	CC	TC	AC	CC	AA	AA	GG	CC	CC	TT	GG	AA	GG	CC	AA	CC	AA	GG	CC	TT	GG	GG	CC	GG	CC	TT	AA	CC	CC	TT	AA	CC	AA	GG	CC	GG
NCEBR-5	GG	GG	CC	GG	TT	AA	GG	AA	AA	TT	AA	AA	GG	CC	TT	AA	CC	GG	AA	GG	CC	TT	TT	GG	TT	TT	AA	TT	CC	AA	GG	AC	TT	GG	AA	TT	AA	CC	CC	GG	TT	CC	TT	AA	TT	AA	AA	CC	GG
OR11	GG	GG		GG	GG	AG	GG	AA	AA	TT		AA	GG	CC	TT	AA	CC	GG	AA	GG	CC	TT	TT	GG	AA	GG	CC	AA	TC			AC		GG	AA	TT	AA	CC		AA		CC	TT	AA	TT	GG	AA	CC	GG
PI_128586	GG	GG	AC	GG	GG	AA	GG	AA	AA	TT	TT	AA	GG	CC	CC	CC	CC	AA	AA	GG	CC	TT	TT	GG	AA	GG	CC	AA	TT	GG	GG	AA	TT	GG	AA	TT	AA	CC	TT	GG	TT	CC	TT	AA	TT	GG	AA	CC	GG
PI_340906	GG	GG	CC	GG	GG	AA	GG	AA	AA	TT	TT	AA	GG	CC	TT	AA	CC	GG	AA	GG	CC	TT	TT	GG	AA	GG	CC	AA	TT	GG	AG	AA	CC	GG	AA	TT	AA	GG	TT	AA	CC	CC	TT	AA	TT	AA	AA	CC	GG
PI_470262	GG	GG	AA	GG	GG	GG	GG	AA	AA	TT	TT	AA	GG	CC	TT	AA	CC	GG	AA	GG	CC	TT	TT	GG	AA	GG	CC	AA	TT	GG	GG	CC	CC	GG	AA	TT	AA	CC	TT	AA	TT	CC	TT	AA	TT	GG	AA	CC	GG
Black_Plum	GG	GG	AA	GG	GG	GG	GG	AA	AA	TT	AA	AA	GG	CC	TT	AA	CC	GG	AA	GG	CC	CC	TT	GG	AA	GG	CC	AA	TT	GG	AA	CC	CC	GG	AA	TT	AA	CC	TT	AA	TT	CC	TT	AA	TT	GG	AA	CC	GG
D'_Olvia_x_Industria	GG	GG	AA	GG	GG	AA	GG	AA	AA	TT	AA	AA	GG	CC	TT	AA	CC	GG	AA	GG	CC	CC	TT	GG	AA	GG	CC	AA	TT	GG	GG	AA	TT	GG	AA	TT	AA	CC	CC	AA	TT	CC	TT	AA	TT	GG	AA	CC	GG
Gold_Ball	GG	GG	CC	GG	GG	GG	GG	AA	AA	TT	AA	AA	GG	CC	TT	AA	CC	GG	AA	GG	CC	TT	TT	GG	AA	GG	CC	AA	TT	GG	AA	AA	CC	GG	AA	TT	AA	CC	CC	AA	TT	CC	TT	AA	TT	GG	AA	CC	GG
Principe_Borghese	GG	GG	CC	GG	GG	GG	GG	AA	AA	TT	AA	AA	GG	CC	TT	AA	CC	GG	AA	GG	CC	CC	TT	GG	AA	GG	CC	AA	TT	GG	AA	AA	CC	GG	AA	TT	AA	GG	TT	AA	TT	CC	TT	AA	TT	GG	AA	CC	GG
Sponzillo	GG	GG	CC	GG	GG	GG	GG	AA	AA	TT	TT	AA	GG	CC	TT	AA	CC	AA	AA	GG	CC	CC	TT	GG	AA	GG	CC	AA	CC	AA	GG	AA	TT	GG	GG	CC	GG	CC	TT	AA	TT	CC	TT	AA	CC	AA	GG	TT	GG
VFNT_Cherry	GG	GG	CC	GG	GG	GG	GG	AA	AA	TT	AA	AA	GG	CC	CC	CC	CC	GG	CC	TT	TT	TT	TT	GG	AA	GG	CC	AA	CC	AA	AA	CC	CC	GG	AA	TT	AA	CC	CC	AA	TT	AA	AA	TT	TT	GG	AA	CC	GG
Yellow_Pear	GG	GG	CC	GG	GG	GG	GG	AA	AA	TT	AA	AA	GG	CC	TT	AA	CC	GG	AA	GG	CC	TT	TT	GG	AA	GG	CC	AA	TT	GG	AA	CC	CC	GG	AA	TT	AA	GG	TT	AA	TT	CC	TT	AA	TT	GG	AA	CC	GG
Marveille_des_Marches	AA	GG	CC	GG	GG	GG	GG	AA	AA	CC	AA	AA	CC		TT	AA	CC	GG	AA	GG	CC	TT			AA	GG	CC	AA	CC	AA	GG	AA	CC	GG	GG	CC	GG	CC	TT	AA	TT	CC	TT	AA	TT	GG	AA	CC	GG
Tainan	GG	GG	CC	GG	GG	GG	GG	AA	AA	CC	TT	AA	GG	CC	TT	AA	CC	AA	AA	GG	CC	CC	TT	GG	AA	GG	CC	AA	CC	AA	GG	CC	TT	GG	GG	CC	GG	CC	TT	AA	TT	CC	TT	AA	CC	AA	GG	TT	GG
PI_127820	GG	GG	AA	GG	GG	GG	GG	AA	AA	TT	AA	AA	GG	CC	TT	AA	CC	GG	AA	GG	CC	CC	TT	GG	AA	GG	CC	AA	TT	GG	GG	CC	TT	GG	AA	TT	AA	CC	TT	AA	TT	CC	TT	AA	TT	GG	AA	CC	GG
PI_129128	GG	GG	CC		GG	AA	GG	AA	AA	TT	AA	AA	GG	CC	TT	AA	CC	GG	AA	GG	CC	CC	TT	GG	AA	GG	CC	AA	TT	GG	GG	AA	TT	GG	AA	TT	AA	CG	CC	AA	TT	CC	TT	AA	TT	AA	GG	CC	GG
PI_155372	GG	GG	AA	GG	TT	AA	GG	AA	AA	TT	AA	AA	GG	CC	TT	AA	CC	GG	AA	GG	CC	CC	TT	GG	AA	GG	CC	AA	TT	GG	GG	AA	CC	GG	AA	TT	AA	GG	TT	AA	TT	CC	TT	AA	TT	GG	AA	CC	GG
PI_270408	GG	GG	AA	GG	TT	AA	GG	AA	AA	TT	AA	AA	GG	CC	TT	AA	CC	GG	AA	GG	CC	CC	TT	GG	AA	GG	CC	AA	TT	GG	GG	AA	CC	GG	AA	TT	AA	CC	TT	AA	TT	CC	TT	AA	TT	GG	AA	CC	GG
W-C_1050	GG	GG		GG		AA	AA	GG	TT	TT	TT	AA	GG	CC	TC		CC	GG	AA	GG	CC	CC		AA	AA	GG	CC	TA	TT	GG	GG	CC	TT	GG	AA		AA	CC	TT		TT	CC	TT	AA	TT	AA	AA		GG
W-C_1537	GG	GG	CC	GG	GG	AA	GG	AA	AA	TT	AA	AA	GG	CC	TT	AA	CC	GG	AA	GG	CC	CC	TT	GG	AA	GG	CC	AA	TT	GG	GG	CC	TC	GG	AA	TT	AA	CC	CC	AA	TT	CC	TT	AA	TT	GG	AA	CC	GG
LA0410	GG	GG	AA	GG	GG	AA	AA	GG	TT	TT	TT	AA	GG	CC	TT	AA	CC	GG	AA	GG	CC	CC	TT	GG	AA	GG	CC	AA	CC	AA	GG	CC	TT	GG	AA	TT	AA	CC	CC	AA	TT	CC	TT	AA	TT	GG	AA	CC	GG
PI_124035	GG	GG	CC	GG	GG	AA	GG	AA	AA	TT	TT	AA	GG	CC	TT	AA	CC	GG	AA	GG	CC	TT	TT	GG	AA	GG	CC	AA	TT	GG	GG	CC		GG	AA	TT	AA	CC	CC	AA	TT	CC	TT	AA	TT	GG	AA	CC	GG
PI_124037	GG	GG	CC	GG	GG	AA	GG	AA	AA	TT	AA	AA	GG	CC	TT	AA	CC	GG	AA	GG	CC	TT	TT	GG	AA	GG	CC	AA	TT	GG	GG	AA	TT	GG	AA	TT	AA	CC	CC	AA		CC	TT	AA	TT	GG	AA	CC	GG
PI_128592	GG	GG	CC	AG	GG	AA	AG	AG	TA	TT	AT	AA	GG	CC	TT	AA	CC	GG	AA	GG	CC	TC	TT	GG	TA	TG	AC	TA	TT	GG	GG	AA	TC	GG	AA	TT	AA			AA	TT	CC	TT	AA	TT	GG	AA	CC	GG
PI_129026	GG	GG	AA	GG	TT	AA	AA	GG	TT	TT	TT	AA	GG	CC	CC	CC	CC	GG	AA	GG	CC	TC	TT	GG	AA	GG	CC	AA	TC	AG	GG	CC	TC	GG	AA	TT	AA	CC	TT	AA	TT	CC	TT	AA	TT	GG	AA	CC	GG
PI_129033	GG	GG	AA	GG	TT	AA	AA	GG	TT	TT	TT	AA	GG	CC	CC	CC	CC	GG	AA	GG	CC	CC	TT	GG	AA	GG	CC	AA	CC	AA	GG	CC	TT	GG	AA	TT	AA	CC	TT	AA	TT	CC	TT	AA	TT	GG	AA	CC	GG
PI_129084	GG	GG	CC	GG	GG		GG	AA	AA	TT		AA	GG	CC	TT	AA	CC	GG	AA	GG	CC	TT	TT	GG	AA	GG	CC	AA	CC	AA	GG	AC	TT	GG	AA	TT	AA	CC	TC	AA	TC	CC	TT	AA	TT	GG	AA	CC	GG
PI_129142	GG	GG	AA	GG	GG	AA	GG	AA	AA	TT	AA	AA	GG	CC	TT	AA	CC	GG	AA	GG	CC	TT	TT	GG	AA	GG	CC	AA	TT	GG	GG	CC	TT	GG	AG	TC	AA	GG	CC	AA	TT	CC	TT	AA	TT	GG	AA	CC	GG
PI_159009	GG	GG	CC	GG	GG	GG	GG	AA	AA	TT	TT	AA	GG	CC	TT	AA	CC	GG	AA	GG	CC	TT	TT	GG	AA	GG	CC	AA	TT	GG	GG	CC	TT	GG	AA	TT	AA	CC	CC	AA	CC	CC	TT	AA	TT	GG	AA	CC	GG
PI_196297	GG	GG	AA	GG	TT	AA	AA	GG	TT	TT	TT	AA	GG	CC	TT	AA	CC	GG	AA	GG	CC	CC	TT	GG	AA	GG	CC	AA	TT	GG	GG	AA		GG	AA	TT	AA	CC	TT	AA	TT	CC	TT	AA	TT	GG	AA	CC	GG
PI_270430	GG	GG		GG	TG	AA	GG	AA	AA	TT	AA	AA	GG	CC	TT	AA	CC	GG	AA	GG	CC	TC	TT	GG	AA	GG	CC	AA	TT	GG	GG	AA	CC	AG	AA	TT	AA	CC	TT	AA	TT	CC	TT	AA	TT	GG	AA	CC	GG
PI_272703	GG	GG	CC	GG	GG	AA	GG	AA	AA	TT	AA	AA	GG	CC	TT	AA	CC	GG	AA	GG	CC	CC	TT	GG	AA	GG	CC	AA	TT	GG	AA	AA	CC	GG	AA	TT	AA	CC	CC	AA	CC	CC	TT	AA	TT	AA	AA	CC	GG
LA1208	GG	GG	AA	GG	GG	AA	GG	AA	AA	TT	TT	AA	GG	CC	TT	AA	CC	GG	AA	GG	CC	CC	TT	GG	AA	GG	CC	AA	TT	GG	GG	AA	CC	GG	AA	TT	AA	CC	TT	AA	TT	CC	TT	AA	TT	GG	AA	CC	GG
LA1455	GG	GG	AA	GG	GG	AA	GG	AA	AA	TT	AA	AA	GG	CC	TT	AA	CC	GG	AA	GG	CC	CC	TT	GG	AA	GG	CC	AA	TT	GG	GG	AA	TT	GG	AA	TT	AA	CC	TT	AA	TT	CC	TT	AA	TT	AA	AA	CC	GG
LA1457	GG	GG	AA	GG	GG	AA	GG	AA	AA	TT	AA	AA	GG	CC	TT	AA	CC	GG	AA	GG	CC	CC	TT	GG	AA	GG	CC	AA	TT	GG	GG	AA	CC	GG	AA	TT	AA	CC	TT	AA	TT	CC	TT	AA	TT	AA	AA	CC	GG
LA1464	GG	GG	AA	GG	GG	AA	GG	AA	AA	TT	AA	AA	GG	CC	TT	AA	CC	GG	AA	GG	CC	CC	TT	GG	AA	GG	CC	AA	TT	GG	GG	AA	CC	GG	AA	TT	AA	CC	TT	AA	TT	CC	TT	AA	TT	GG	AA	CC	GG
LA1512	GG	GG	AA	GG	GG	AA	GG	AA	AA	TT	TT	AA	GG	CC	TT	AA	CC	GG	AA	GG	CC	CC	TT	GG	AA	GG	CC	AA	TT	GG	GG	AA	TT	GG	AA	TT	AA	GG	TT	AA	TT	CC	TT	AA	TT	AA	AA	CC	GG
LA1542	GG	GG	CC	GG	GG	AA	GG	AA	AA	TT	AA	AA	GG	CC	TT	AA	CC	GG	AA	GG	CC	CC	TT	GG	AA	GG	CC	AA	TT	GG	GG	AA	CC	GG	AA	TT	AA	GG	TT	AA	TT	CC	TT	AA	TT	AA	GG	CC	GG
LA1545	GG	GG	AA	GG	GG	AA	GG	AA	AA	TT	AA	AA	GG	CC	TT	AA	CC	GG	AA	GG	CC	CC	TT	GG	AA	GG	CC	AA	TT	GG	GG	AA	CC	GG	AA	TT	AA	CC	TT	AA	TT	CC	TT	AA	TT	AA	AA	CC	GG
LA1549	GG	GG	CC	GG	GG	AA	GG	AA	AA	TT	AA	AA	GG	CC	CC	CC	CC	GG	AA	GG	CC	TT	TT	GG	AA	GG	CC	AA	TT	GG	AA	CC	CC	GG	AA	TT	AA	GG	CC	AA	TT	CC	TT	AA	TT	GG	AA	CC	GG
LA1569	GG	GG	CC	GG	GG	AA	GG	AA	AA	TT	AA	AA	GG	CC	CC	CC	CC	GG	AA	GG	CC	TT	TT	GG	AA	GG	CC	AA	TT	GG	AA	CC	CC	GG	AA	TT	AA	GG	CC	AA	TT	CC	TT	AA	TT	GG	AA	CC	GG
LA1620	GG	GG	AA	GG	GG	AA	GG	AA	AA	TT	AA	AA	GG	CC	TT	AA	CC	GG	AA	GG	CC	CC	TT	GG	AA	GG	CC	AA	TT	GG	GG	AA	CC	GG	AA	TT	AA	CC	TT	AA	TT	CC	TT	AA	TT	AA	AA	CC	GG
LA1621	GG	GG	AA	GG	GG	AA	GG	AA	AA	TT	AA	AA	GG	CC	TT	AA	CC	GG	AA	GG	CC	CC	TT	GG	AA	GG	CC	AA	TT	GG	GG	CC	CC	GG	AA	TT	AA	CC	TT	AA	CC	CC	TT	AA	TT	AA	AA	CC	GG
LA1623	GG	GG	AA	GG	GG	AA	GG	AA	AA	TT	AA	AA	GG	CC	TT	AA	CC	GG	AA	GG	CC	CC	TT	GG	AA	GG	CC	AA	TT	GG	GG	CC	CC	GG	AA	TT	AA	CC	TT	AA	TT	CC	TT	AA	TT	AA	AA	CC	GG
LA1632	GG	GG	CC	GG	GG	GG	GG	AA	AA	TT	AA	AA	GG	CC	TT	AA	CC	GG	AA	GG	CC	TT	TT	GG	AA	GG	AA	TT	TT	GG	GG	CC	TT	GG	AA	TT	AA	CC	TT	AA	TT	CC	TT	AA	TT	GG	AA	CC	GG
LA1654	GG	GG	CC	GG	GG	GG	GG	AA	AA	TT	AA	AA	GG	CC	TT	AA	CC	GG	AA	GG	CC	CC	TT	GG	AA	GG	AA	TT	TT	GG	GG	AA	TT	GG	AA	TT	AA	CC	TT	AA	CC	CC	TT	AA	TT	GG	AA	CC	GG
LA1668	GG	GG	CC	GG	GG	GG	GG	AA	AA	TT	AA	AA	GG	CC	CC	CC	CC	GG	AA	GG	CC	CC	TT	GG	AA	GG	CC	AA	TT	GG	GG	CC	CC	GG	AA	TT	AA	CC	TT	AA	CC	CC	TT	AA	TT	AA	AA	CC	GG
LA1701	GG	GG	CC	GG	GG	AA	GG	AA	AA	TT	TT	AA	GG	CC	TT	AA	CC	AA	AA	GG	CC	TT	CC	AA	AA	GG	CC	AA	CC	AA	GG	AA	CC	GG	AA	TT	AA	CC	TT	AA	CC	CC	TT	AA	TT	GG	AA	TT	GG
LA1703	GG	GG	AA	GG	GG	AA	GG	AA	AA	TT	AA	AA	GG	CC	TT	AA	CC	GG	AA	GG	CC	CC	TT	GG	AA	GG	CC	AA	TT	GG	GG	CC	TT	GG	AA	TT	AA	CC	TT	AA	TT	CC	TT	AA	TT	AA	AA	CC	GG
LA1712	GG	GG	CC	GG	TT	AA	GG	AA	AA	TT	AA	AA	GG	CC	TT	AA	CC	GG	AA	GG	CC	CC	TT	GG	AA	GG	CC	AA	TT	GG	GG	AA	CC	GG	AA	TT	AA	GG	TT	AA	TT	CC	TT	AA	TT	AA	GG	CC	GG
LA1953	GG			GG	GG	AA	GG	AA	AA	TT	AA	AA	GG	CC	TT	AA	CC	GG	AA	GG	CC	CC	TT	GG	AA	GG	CC	AA	TT	GG	GG	AA	CC	GG	AA	TT	AA	CC	TT	AA	TT	CC	TT	AA	TT	GG	AA	CC	GG
LA2076	GG	GG	AC	GG	TG	AA	GG	AA	AA	TT	AT	AA	GG	CC			CC	GG	AA	GG	CC	CC	TC	AG	TA	TT	AA	TT	TC		GG	AC	TT	GG	AG	TC		CC	TT	AA	TT	CC	TT	AA	TC	AG		TC	GG
LA2077	GG	GG	CC	GG	TT	AA	GG	AA	AA	TT	AA	AA	GG	CC	TT	AA	CC	GG	AA	GG	CC	CC	TT	GG	AA	GG	CC	AA	TT	GG	AA	AA	CC	GG	AA	TT	AA	GG	TT	AA	TT	CC	TT	AA	TT	GG	AA	CC	GG
LA2078	GG	GG	AA	GG	GG	AG	GG	AA	AA	TT	AT	AA	GG	CC	TT	AA	CC	AG	AA	GG	CC	TC	TT	GG	AA	GG	CC	AA	TT	GG	GG	AC	TC	GG	AA	TT	AA	CG	TT	AA	TT	CC	TT	AA	TT	GG	AA	CC	GG
LA2131	GG	GG	AA	GG	TT	AA	AA	GG	TT	TT	AA	AA	GG	CC	TT	AA	CC	GG	AA	GG	CC	TT	TT	GG	TT	TT	AA	TT	TT	GG	AA	CC	CC	GG	AA	TT	AA	CC	TT	AA	CC	CC	TT	AA	TT	GG	AA	CC	GG
LA2135	GG	GG	AA	GG	TT	AA	GG	AA	AA	TT	AA	AA	GG	CC	TT	AA	CC	GG	AA	GG	CC	TT	TT	GG	TT	TT	AA	TT	TT	GG	AA	AA	CC	GG	AA	TT	AA	CC	CC	AA	TT	CC	TT	AA	TT	GG	AA	CC	GG
LA2137	AA	GG	AA	GG	TG	GG	GG	AA	AA	TT	TT	AA	GG	CC	CC	CC	CC	GG	AA	GG	CC	CC		AG	TT	TT	AA	TT	TT	GG	GG	CC	TT	GG	AA	TT	AA	CC	TT	AA	TT	CC	TT	AA	TC			CC	GG
LA2308	GG	GG	CC	GG	GG	GG	GG	AA	AA	TT	TT	AA	GG	CC	CC	CC	CC	GG	AA	GG	CC	CC	TT	GG	TT	GG	AA	TT	TT	GG	GG	CC	TT	GG	AA	TT	AA	CC	TT	AA	CC	CC	TT	AA	TT	GG	AA	CC	GG
LA2312	GG	GG	CC	GG	GG	GG	GG	AA	AA	TT	AA	AA	GG	CC	TT	AA	CC	GG	AA	GG	CC	CC	TT	GG	AA	GG	CC	AA	TT	GG	GG	CC	CC	GG	AA	TT	AA	CC	CC	AA	TT	CC	TT	AA	TT	GG	AA	CC	GG
LA2393	GG	GG	AC	GG	TT	GG	GG	AA	AA	TT	AT	AA	GG	CC	TT	AA	CC	GG	AA	GG	CC	CC	CC	AA	TA	TG	AC	TA	CC	AA	GG	CC	TT	GG	AA	TT	AA	CC	TT	AA	TT	CC	TT	AA	TC	AG	AG	TC	GG
LA2411	GG	GG	AA	GG	GG	AA	GG	AA	AA	TT	AA	AA	GG	CC	TT	AA	CC	GG	AA	GG	CC	TT	TT	GG	AA	GG	CC	AA	TT	GG	AA	AA	CC	GG	AA	TT	AA	CC	TT	AA	TT	CC	TT	AA	TT	GG	AA	CC	GG
LA2626	AG	GG	AA	GG	GG	GG	GG	AA	AA	TT	AA	AA	GG	CC	CC	CC	CC	GG	AA	GG	CC	TC	CC	AA	TT	TT	AA	TT	TT	GG	GG	AA	TT	GG	AA	TT	AA	CC	TT	AA	TT	CC	TT	AA	TC	AG	AG	TT	GG
LA2632	AA	GG	AA	GG	GG	GG	GG	AA	AA	TT	AA	AA	GG	CC	TT	AA	CC	GG	AA	GG	CC	CC	CC	AA	TT	TT	AA	TT	TT	GG	GG	CC	TT	GG	AA	TT	AA	CC	TT	AA	TT	CC	TT	AA	CC	AA	GG	TT	GG
LA2633	AA	GG	AA	GG	GG	GG	GG	AA	AA	TT	AA	AA	GG	CC	TC	AC	CC	GG	AA	GG	CC	CC	CC	AA	TT	TT	AA	TT	TT	GG	GG	CC	TT	GG	AA	TT	AA	CC	TT	AA	TT	CC	TT	AA	CC	AA	GG	TT	GG
LA2660		GG	AA	GG	GG	AA	AA	AA	AA	TT	TT	AA	GG	CC	CC	CC	CC	AG	AA	GG	CC	CC	CC	AA	TT	GG	AA	TT			GG	CC	TT	GG	GG	CC	GG	CC	TT		TT	CC	TT	AA	TC	AA		TT	AG
LA2675	AA	GG	AA	GG	GG	GG	GG	AA	AA	TT	AA	AA	GG	CC	CC	CC	CC	GG	AA	GG	CC	CC	CC	AA	TT	TT	AA	TT	TT	GG	GG	CC	TT	GG	AA	TT	AA	CC	TT	AA	TT	CC	TT	AA	CC	AA	GG	TT	GG
LA2792	GG	GG	AC	AG	TG	AA	GG	AA	AA	TT	AA	AA	GG	CC	TT	AC	CC	GG	AA	GG	CC	TC	TT	GG	AA	GG	CC	AA	TT	GG	GG	AA	TT	GG	AG	TC	AG	CG	TT	AA	TT	CC	TT	AA	TT	AA	GG	CC	GG
LA3136	GG	GG	AA	GG	GG	AA	GG	AA	AA	TT	AA	AA	GG	CC	TT	CC	CC	GG	AA	GG	CC	CC	TT	GG	AA	GG	CC	AA	TT	GG	AA	AA	CC	GG	AA	TT	AA	CC	TT	AA	TT	CC	TT	AA	TT	GG	AA	CC	GG
LA3137	AG	GG	AC	GG	GG	AG	GG	AA	AA	TC	AT	AA	GG	CC	CC	CC	CC	AG	AA	GG	CC	TC	TC	AG	AA	GG	CC	AA	TC	GG	AG	AC	TC	GG	AG	TC	AG	CC	TT	AA	TT	CC	TT	AA	TC	AA	AG	TC	GG
PI_378997	GG	GG	AA	GG	TT	GG	GG	AA	AA	TT	AA	AA	GG	CC	TT	AA	CC	GG	AA	GG	CC	TT	TT	GG	AA	GG	CC	AA	TT	GG	AA	AA	CC	GG	GG	CC	AA	CC	TT	AA	TT	CC	TT	AA	TT	GG	AA	CC	GG
PI_379003	GG	GG	AA	GG	GG	AA	GG	AA	AA	TT	AA	AA	GG	CC	TT	AA	CC	GG	AA	GG	CC	CC	CC	AA	TT	TT	AA	TT	TT	GG	GG	CC	TT	GG	AA	TT	AA	CC	TT	AA	TT	CC	TT	AA	TT	GG	AA	CC	GG
PI_379051	GG	GG		GG	TT	AG	AG	AG	TA	TT	AT	AA	GG	CC	TC	AC	CC	GG	AA	GG	CC	CC	TT	GG	AA	GG	CC	AA	CC	AA	GG	CC	TT	GG	AA	TT	AA	CC	TT	AA	TT	CC	TT	AA	TC	AG	AG	CC	GG
PI_406759	GG	GG	CC	GG	GG	AA	GG	AA	AA	TT	AA	AA	GG	CC	TT	AA	CC	GG	AA	GG	CC	TT	TT	GG	AA	GG	CC	AA	TT	GG	GG	AA	TT	GG	AA	TT	AA	GG	CC	AA	TT	CC	TT	AA	TT	GG	AA	CC	GG
PI_114490	GG	GG	CC	GG	GG	AA	GG	AA	AA	TT	TT	AA	GG	CC	CC	CC	CC	GG	AA	GG	CC	TT	TT	GG	TT	TT	AA	TT	CC	AA	GG	AA	TT	GG	AA	TT	AA	GG	CC	AA	TT	CC	TT	AA	TT	AA	AA	CC	GG
LA2126A	GG	GG	AA	GG	GG	AA	GG	AA	AA	TT	AA	AA	GG	CC	TT	AA	CC	GG	AA	GG	CC	CC	TT	GG	AA	GG	CC	AA	TT	GG	GG	CC	TT	GG	AA	TT	AA	CC	TT	AA	TT	CC	TT	AA	TT	GG	AA	CC	GG
LA373	AA	GG		GG	GG	GG	GG	AA	AA	CC	TT	AA	GG	CC	CC	CC	CC	GG	AA	GG	CC	CC	CC	AA	TT	TT	AA	TT	CC	AG	GG	CC	TT	GG	GG	CC	GG	CC	TT	AA	TT	CC	TT	AA	CC	AA	GG	TT	GG
LA0722	AA	GG		GG	GG	GG	GG	AA	AA	CC	TT	AA	GG	CC	CC	CC	CC	AA	AA	GG	CC	CC	CC	AA	AA	GG	CC	AA	CC	AA	GG	CC	TT	GG	GG	CC	AA	CC	TT	GG	TT	CC	TT	AA	CC	AA	GG	TT	AA
LA1269	AA	GG		GG	GG	GG	GG	AA	AA	CC	TT	AA	CC		CC	CC	CC	AA	AA	GG	CC	CC	CC	AA	AA	GG	CC	AA	CC	AA	GG	CC	TT	GG	GG	CC	GG	CC	TT	AA	TT	CC	TT	AA	CC	AA	GG	TT	AA
LA1301	AA	GG	AA	GG	GG	GG	GG	AA	AA	CC	TT	AA	CC		CC	CC	CC	AA	AA	GG	CC	CC	CC	AA	AA	GG	CC	AA	CC	AA	GG	CC	TT	GG	GG	CC	GG	CC	TT	GG	TT	CC	TT	AA	CC	AA	GG	TT	GG
LA1478	AA	GG		GG	GG	GG	GG	AA	AA	CC	TT	AA	CC		CC	CC	CC	GG	AA	GG	CC	CC	CC	AA	AA	GG	CC	AA	CC	AA	GG	CC	TT	GG	GG	CC	GG	CC	TT	AA	TT	CC	TT	AA	CC	AA	GG	TT	GG
LA1547	AA	GG		GG	GG	AA	GG	AA	AA	CC	TT	AA	GG	CC	TC	CC	CC	GG	AA	GG	CC	CC	TT	GG	AA	GG	CC	AA	CC	GG	GG	CC	TT	GG	AA	CC	AA	CC	TT	AA	TT	CC	TT		CC	AA	GG	TT	GG
LA1578	AA	GG		GG	GG	AG	GG	AA	AA		TT	AA	GG	CC	CC	CC	CC	AG	AA	GG	CC	CC	CC	AA	AA	GG	AC				GG	CC	TT	GG	GG			CC	TT	AG	TT	CC	TT	AA		AA		TT	GG
LA1582	AA	GG		GG	GG	GG	GG	AA	AA	CC	TT	AA	GG	CC	CC	CC	CC	AA	AA	GG	CC	CC	CC	AA	TA	GG	AC	TA	CC	GG	GG	CC	TT	GG	GG	CC	GG	CC	TT	AA	TT	CC	TT	AA	CC	AA	GG	TT	GG
LA1589	AA	GG		GG	GG	GG	GG	AA	AA	CC	TT	AA	GG	CC	CC	CC	CC	GG	AA	GG	CC	CC	CC	AA	AA	GG	CC	AA	CC	AA	GG	CC	TT	GG	GG	CC	GG	CC	TT	GG	TT	CC	TT	AA	CC	AA	GG	TT	AA
LA1617		GG		GG	GG	AA	GG	AA	AA	TT	TT	AA	GG	CC	CC	CC	CC	GG	AA	GG	CC	CC	CC	AA	AA		CC	TT	CC	AA	GG	CC	TT	GG	GG	CC		CC	TT	AA	TT	CC	TT	AA	TC	AA	AG	TT	GG
LA2093	AA	GG	AA	GG	GG	AA	GG	AA	AA	CC	AA	AA	GG	CC	CC	CC	CC	GG	AA	GG	CC	CC	CC	AA	AA	GG	CC	AA	CC	AA	GG	CC	TT	GG	GG	CC	GG	CC	TT	AA	TT	CC	TT	AA	TT	AA	AA	TT	GG
LA2181	GG	GG		GG	GG	GG	GG	AA	AA	CC	TT	AA	GG	CC	CC	CC	CC	GG	AA	GG	CC	CC	CC	AA	AA	GG	CC	AA	CC	AA	GG	CC	TT	GG	GG	CC	GG	CC	TT	AA	TT	CC	TT	AA	TC	AA	GG	TT	AA
LA2184	GG	GG	AA	GG	GG	AA	GG	AA	AA	CC	TT	AA	GG	CC	CC	CC	CC	AG	AA	GG	CC	CC	CC	AA	AA	GG	CC	AA	CC	AA	GG	CC	TT	GG	GG	CC	GG	CC	TT	GG	TT	CC	TT	AA	TT	AA	GG	TT	GG
PI_128216	AA	GG		GG	GG	GG	GG	AA	AA	CC	TT	AA	CC		CC	CC	CC	AA	AA	GG	CC	CC	CC	AA	TT	TT	AA	TT	CC	AA	GG	CC	TT	GG	GG	CC	GG	CC	TT	AA	TT	CC	TT	AA	CC	AA	GG	TT	GG
PI_365914	GG	GG	AA	GG	GG	AA	AA	AA	AA	TT	TT	AA	GG	CC	CC	CC	CC	GG	AA	GG	CC	CC	CC	AA	AA	GG	CC	TT	CC	AA	GG	CC	TT	GG	AA	CC	AA	CC	TT	AA	TT	CC	TT	AA	TT	AA	AA	TT	GG
PSPL153	GG	GG	AA	GG	GG	AA	GG	AA	AA	TT	AA	AA	GG	CC	TT	AA	CC	GG	AA	GG	CC	CC	TT	GG	AA	GG	CC	AA	TT	GG	GG	AA	CC	GG	AA	TT	AA	CC	TT	AA	TT	CC	TT	AA	TT	AA	AA	CC	GG
OX325	GG	GG	CC	GG	TT	AG	GG	AA	AA	TT	TT	AA	GG	CC	TC	AC	CC	GG	AA	GG	CC	CC	TT	GG	TA	TG	AC	TA	CC	AA	GG	AA	TT	GG	AG	TC	AG	CC	TC	GG	CC	CC	TT	AA	TT	GG	AA	CC	GG
FG06-B431	GG	GG	CC	GG		AA	GG	AA	AA	TT	TT	AA	GG	CC	CC	CC	CC	GG	AA	GG	CC	CC	TT	GG	AA	GG	CC	AA		AG		AA	TC	GG	AG	TC	AG	CG	CC	GG	TC	CC	TT	AA	TT	GG	AA	CC	GG
SG07-318	AG	GG	AC	GG	GG	AG	GG	AA	AA	TC	TT	AT	GG	CC	CC	CC	CC	GG	AA	TG	TC	TC	TC	AG	AA	GG	CC	AA	CC	AA	GG	CC	TT	GG	AG	TC	AG	CC	TC	GG	TC	AC	AT	AA	TC	AG	AG	TC	AG
SG07-320	AG	GG	AC	GG	GG	AG	GG	AA	AA	TC	TT	AA	GG	CC	TC		CC	GG	AA	GG	CC	TC	TC	AG	TA	TG	AC	TA	CC	AA	GG	CC	TT	GG	GG	CC	GG	CC	TT	GG	TC	CC	TT	AA	TC	AG	AG	TC	AG
SG07-328	GG	GG	CC	AG	TG	AG	GG	AA	AA	TT	AT	AA	GG	CC	TC	AC	CC	GG	AC	TG	TC	TC	TT	GG	AA	GG	CC	AA	TC	AG	GG	AA	TC	GG	AA	TT	AA	CC	CC	AA	TC	AC	AT	AT	TT	GG	AA	CC	GG
SG07-335	GG	GG	CC	GG	TG	AA	GG	AA	AA	TT	AT	AT	GG	CC	CC	CC	CC	GG	AC	TT	TT	TT	TT	GG	AA	GG	CC	AA	TC	AG	GG	AC	TC	GG	AA	TT	AA	CC	CC	AG	TC	AA	AA	TT	TT	GG	AA	CC	GG
SG07-338	GG	GG	CC	GG	TG	AA	GG	AA	AA	TT	AT	AA	GC	CC	CC	CC	CC	GG	AC	TG	TC	TT	TT	GG	TA	TG	AC	TA	TC	AG	GG	AC	TC	GG	AG	TC	AG	CC	TC	AG	TC	AC	AT	AT	TT	GG	AA	CC	GG
SG08-423	GG	GG	AC	GG	TT	AA	GG	AA	AA	TT	AT	AA	GG	CC	TC	AC	CC	GG	AA	GG	CC	CC	TT	GG	TA	TG	AC	TA	CC	AA	GG	AA	TT	GG	AG	TC	AG	CC	CC	GG	TC	CC	TT	AA	TT	GG	AA	CC	GG
SG08-426	GG	GG	AC	GG	TT	AG	GG	AA	AA	TT	AT	AA	GG	CC	TC	AC	CC	GG	AA	GG	CC	CC	TT	GG	TA	TG	AC	TA	CC	AA	GG	AA	TT	GG	AG	TC	AG	CC	CC	GG	TC	CC	TT	AA	TT	GG	AA	CC	GG
SG09-403	AG	GG		AG	GG		GG	AA	AA	TT	TT	AT		TC	TC	AC	CC	GG	AA	GG	TC	TC	TC	AG	TA	TT	AC	TT	CC	AA	GG	CC	TT	GG	GG	CC	AG	CG	TT	GG	TC	AC	TT	AA	TC	AG	AG	TC	GG
Anastasia_F1	GG	GG	CC	GG	TG	AA	GG	AA	AA	TT	AA	AA	GG	CC	TC	AC	CC	GG	CC	TT	TT	TT	TT	GG	AA	GG	CC	AA	CC	AA	AG	AC	TT	GG	AG	TC	AG	CC	TC	AA	TT	AA	AA	TT	TT	GG	AA	CC	GG
F8-RIL1_2007	GG	GG	CC	GG	TT	AA	GG	AA	AA	TT	AA	AA	GG	CC	CC	CC	CC	GG	AA	GG	CC	TT	CC	AA	AA	GG	CC	AA	CC	AA	GG	AA	TT	GG	GG	CC	GG	CC	CC	GG	TT	CC	TT	AA	TT	AA	AA	CC	GG
F8-RIL2_2007	GG	GG	CC	GG	TG	AA	GG	AA	AA	TT	TT	AA	GG	CC	CC	CC	CC	GG	AA	GG	CC	TT	TT	GG	AA	GG	CC	AA	CC	AA	GG	AC	TC	GG	GG	CC	GG	CC	CC	GG	TT	CC	TT	AA	TT	AG	AA	CC	GG
F8-RIL3_2007	GG	GG	CC	GG	GG	AA	GG	AA	AA	TT	TT	AA	GG	CC	CC	CC	CC	GG	AA	GG	CC	TT	TT	GG	AA	GG	CC	AA	CC	AA	AA	AA	CC	GG	GG	CC	GG	CC	CC	AA	CC	CC	TT	AA	TT	GG	AA	CC	GG
F8-RIL4_2007	AA	GG	AA	GG	GG	AA	GG	AA	AA	CC	TT	AA	GG	CC	CC	CC	CC	GG	AA	GG	CC	TT	TT	GG	AA	GG	CC	AA	CC	AA	AA	AA	CC	GG	GG	CC	GG	CC	CC	AA	TT	CC	TT	AA	TT	AA	AA	CC	GG
F8-RIL6_2007	GG	GG		GG		AA	GG	AA	AA	TT	AA	AA	GG	CC	TC		CC	GG	AA	GG	CC	TT	TT	GG					CC	AA	AA		CC	GG	GG	CC	GG	CC	CC	GG	TT	CC	TT	AA	TT	GG	AA	CC	GG
money_2	AA	GG	CC	GG	GG	GG	GG	AA	AA	CC	AA	AA	GG	CC	TT	AA	CC	GG	AA	GG	CC	TT	TT	GG	AA	GG	CC	AA	CT	AG	AA	CC	TT	GG	AA	TT	AA	GG	CC	AA	CC	CC	TT	AA	TT	GG	AA	CC	GG
money_3	AA	GG	CC	GG	GG	GG	GG	AA	AA	CC	AA	AA	GG	CC	TT	AA	CC	GG	AA	GG	CC	TT	TT	GG	AA	GG	CC	AA	CT	AG	AA	CC	TT	GG	AA	TT	AA	GG	CC	AA	CC	CC	TT	AA	TT	GG	AA	CC	GG
money_1	AA	GG	CC	GG	GG	GG	GG	AA	AA	CC	AA	AA	GG	CC	TT	AA	CC	GG	AA	GG	CC	TT	TT	GG	AA	GG	CC	AA	CT	AG	AA	CC	TT	GG	AA	TT	AA	GG	CC	AA	CC	CC	TT	AA	TT	GG	AA	CC	GG
BGV012626	AG	GG	AA	AA	GG	AG	GG	AA	AA	CC	AA	AA	GG	CC	TT	AA	CC	GG	AA	GG	CC	CC	TT	GG	AA	GG	CC	AA	CC	AA	GG	CC	TT	GG	AA	TT	AA	CC	TT	AA	TT	CC	TT	AA	CT	AA	GG	CC	GG
LA483_1	GG	GG	CC	GG	GT	AA	AA	AA	AA	TT	AT	AA	GG	CC	CT	CC	CC	GG	AA	GG	CC	CT	TT	GG	AA	GG	CC	AT	CT	GG	GG	CC	TT	GG	GG	CC	AG	CC	CC	AA	TT	CC	TT	AA	TT	AA	GG	TT	GG
LC116	GG	GG	CC	GG	GG	AA	GG	AA	AA	TT	AA	AA	GG	CC	TT	AA	CC	GG	AA	GG	CC	TT	TT	GG	AA	GG	CC	AA	TT	GG	GG	CC	CC	GG	GG	CC	GG	GG	CC	AA	CC	CC	TT	AA	TT	GG	AA	CC	GG
LA2709	AA	GG	AA	GG	TT	AA	GG	AA	AA	TT	TT	AA	GG	CC	TT	AA	CC	GG	AA	GG	CC	CC	TT	GG	TT	TT	AA	TT	TT	GG	AG	AA	CC	GG	GG	CC	GG	CC	TT	AA	TT	CC	TT	AA	CT	AG	AG	CC	GG
LA1547_comav	GG	GG	AC	GG	GG	GG	AA	AA	AA	TT	TT	AA	CG	CC	TT	CC	CC	GG	AA	GG	CC	CC	TT	GG	AA	GG	CC	AA	CC	AA	GG	AC	TT	GG	GG	CC	GG	CC	TT	AA	TT	CC	TT	AA	CC	AA	GG	TT	GG
RP75/59	GG	GG	CC	GG	GG	GG	GG	AA	AA	TT	AA	AA	GG	CC	TT	AA	CC	GG	AA	GG	CC	CC	TT	GG	AA	GG	CC	AA	TT	GG	GG	CC	CC	GG	GG	CC	GG	CC	CC	AA	CC	CC	TT	AA	TT	GG	AA	CC	GG
MLE345	GG	GG	CC	GG	GG	AA	GG	AA		TT	AA	AA	GG	CC	TT	AA	CC	GG	AA	GG	CC	TT	TT	GG	AA	GG	CC	AA	CC	AA	GG	CC	CC	GG	AA	TT	AA	GG	TT	AA	TT	CC	TT	AA	TT	GG	AA	CC	GG
MLE344	GG	GG	AA	GG	GG	AA	GG	AA	AA	TT	AA	AA	GG	CC	TT	AA	CC	GG	AA	GG	CC	TT	TT	GG	AA	GG	CC	AA	TT	GG	GG	AA	CC	GG	AA	TT	AA	CC	CC	AA	TT	CC	TT	AA	TT	GG	AA	CC	GG
LA2182	GG	GG	AC	GG	GG	AG	GG	AA	AA	CC	TT	AA	GG	CC	CC	CC	CC	GG	AA	GG	CC	CC	CC	AA	AA	GG	CC	AA	CC	GG	GG	CC	TT	GG	GG	CC	GG	CC	TT	AG		CC	TT	AA	CC	AA	GG	TT	GG
LA1330	AA	GG	AA			AA	GG	AA		TT	TT	TT	GG	TT	CC	CC	CC	GG	AA	GG	TT			GG	AA		CC	TT	CC	GG	GG	CC		GG	GG	CC	GG	GG	TT	AA		CC	TT	AA		AA	GG	TT
LA483	GG	GG	CC	GG	GT	AA	AA	AA	AA	TT	AT	AA	GG	CC	CT	CC	CC	GG	AA	GG	CC	CT	TT	GG	AA	GG	CC	AT	CT	GG	GG	CC	TT	GG	GG	CC	AG	CC	CC	AA	TT	CC	TT	AA	TT	AA	GG	TT	GG
ECU1781	AA	GG	AA	GG	GG	GG	AG	AA	AA	CT	TT	AA	GG	CC	CC	CC	CC	GG	AA	GG	CC	CC	CC	AA	AA	GG	CC	AA	CC	AA	GG	CC	TT	GG	AA	CC	AA	CC	TT	AA	TT	CC	TT	AA	CC	AA	GG	TT	GG
MLE334	GG	GG	CC	GG	GG	AA	GG	AA	AA	TT	AA	AA	GG	CC	TT	AA	CC	GG	AA	GG	CC	TT	TT	GG	AA	GG	CC	AA	TT	GG	GG	AA	TT	GG	AA	TT	AA	CC	CC	AA		CC	TT	AA	TT	GG	AA	CC	GG
MLE335	GG	GG	AC	GG	GG	GG	GG	AA	AA	TT	TT	AA	GG	CC	TT	AA	CC	GG	AA	GG	CC	TT	TT	GG	TT	TT	AA	TT	TT	GG	GG	CC	CC	GG	AA	TT	AA	GG	CC	AA	TT	CC	TT	AA	TT	GG	AA	CC	GG
MLE336	GG	GG	CC	GG	GG	GG	GG	AA	AA	TT	TT	AA	GG	CC	TT	AA	CC	GG	AA	GG	CC	TT	TT	GG	AA	GG	CC	AA	TT	GG	AA	AA	CC	GG	AA	TT	AA	CC	CC	AA	CC	CC	TT	AA	TT	GG	AA	CC	GG
MLE337	AA	GG	CC	GG	GG	GG	GG	AA	AA	CC	AA	AA	GG	CC	TT	AA	CC	GG	AA	GG	CC	TT	TT	GG	AA	GG	CC	AA	TT	GG	GG	CC	TT	GG	AA	TT	AA	CC	CC	AA	CC	CC	TT	AA	TT	GG	AA	CC	GG
GLP44	GG	GG	AA	GG	GG	AA	AA	AA	AA	TT	TT	AA	GG	CC	TT	CC	CC	GG	AA	GG	CC	CC	TT	GG	AA			TT	CC	GG	GG	CC	TT	GG	GG	CC	AA	CC	TT	AA	TT	CC	TT	AA	TT	AA	GG	TT	GG
LA1322	AA	GG	AA	AA	GG	AA	GG	AA		TT	TT	TT	GG	TT	CC	CC	CC	GG	AA	GG	TT	CC	CC	GG	AA	GG	CC	TT	CC	GG	GG	CC		GG	GG	CC	AA	GG	TT	AA		CC	TT	AA	CC	AA	GG	TT
BGV006274	GG	GG	CC	GG	TT	AA	GG	AA	AA	TT	TT	AA	GG	CC	CC	CC	CC	GG	AA	GG	CC	TT	TT	GG	AA	GG	CC	AA	CC	AA	GG	AA	TT	GG	AG	CT	AG	CC	TT	AA	CT	CC	TT	AA	TT	GG	AA	CC	GG
LA1933	AA	GG		GG	GG	GG	GG	AA	AA	CT	AT	AA	CG	CC	CC	CC	CC		AA	GG	CC	CC	CC	AA	AA	GG	CC	AA	CC	AA	GG	CC	TT	GG	GG	CC	GG	CC	TT	AA	TT	CC	TT	AA		AA	AG	TT	GG
ECU376BIS	GG	GG	AA	GG	GG	AA	AA	GG	TT	TT	TT	AA	GG	CC	CC	CC	CC	GG	AA	GG	CC	CC	TT	GG	AA	GG	CC	AA	TT	GG	GG	CC	TT	GG	GG	CC	GG	CC	TT	AA	TT	CC	TT	AA	TT	AA	AA	CC	GG
LA2085	GG	GG	CC	GG	GG	AA	GG	AA	AA	TT	AA	AA	GG	CC	CC	CC	CC	GG	AA	GG	CC	TT	TT	GG	AA	GG	CC	AA	TT	GG	GG	AA	TT	GG	AA	TT	AA	CC	TT	AA		CC	TT	AA	CC	AA	GG	CC	GG
PI375937_1	GG	GG	CC	GG	GG	GG	GG	AA	AA	CC	TT	AA	GG	CC	CC	CC	CC	GG	AA	GG	CC	CC	CC	AA	AA	GG	CC	AA	CC	AA	GG	CC	TT	GG	GG	CC	GG	CC	TT	AA	TT	CC	TT	AA	CC	AA	GG	TT	GG
BGV007339	AA	GG		GG	GG	GG	GG	AA	AA	CT	AT	AA	CG	CC	CC	CC	CC	AG	AA	GG	CC	CC	CC	AA	AA	GG	CC	AA	CC	AA	GG	CC	TT	GG	GG	CC	GG	CC	TT	AA	TT	CC	TT	AA	CT	AA	AG	TT	GG
BGV006277	AG	GG	CC	GG	GG	GG	GG	AA	AA	CC	TT	TT	GG	CC	TT	AA	TT	GG	CC	TT	TT	CC	TT	GG	AA	GG	CC	AA	CC	AA	GG	AC	TT	GG	GG	CC	GG	CC	TT	AA	CC	AA	AA	TT	TT	GG	AA	TT	GG
BGV006775	GG	GG	AA	GG	GG	AA	AA	AA	AA	TT	TT	AA	GG	CC	CC	CC	CC	GG	AA	GG	CC	CC	TT	GG	AA	GG	CC	TT	TT	GG	GG	CC	TT	GG	AA	CC	AA	CC	TT	AA	TT	CC	TT	AA	TT	AA	AA	TT	GG
BGV006778	GG	GG	AA	GG	GG	AA	AA	AA	AA	TT	TT	AA	GG	CC	CC	CC	CC	GG	AA	GG	CC	CC	TT	GG	AA	GG	CC	TT	TT	GG	GG	CC	TT	GG	AA	CC	AA	CC	TT	AA	TT	CC	TT	AA	TT	AA	AA	TT	GG
BGV006779	GG	GG	AA	GG	TT	AA	AA	GG	TT	TT	TT	AA	GG	CC	CC	CC	CC	GG	AA	GG	CC	CC	TT	GG	AA	GG	CC	AA	TT	GG	GG	AA	TT	GG	AA	TT	AA	CC	TT	AA	TT	CC	TT	AA	TT	AA	GG	CC	GG
BGV006783	GG	GG	AA	GG	TT	AA	AA	GG	TT	TT	TT	AA	GG	CC	CC	CC	CC	GG	AA	GG	CC	CC	TT	GG	AA	GG	CC	AA	TT	GG	GG	AA	TT	GG	AA	TT	AA	CC	TT	AA	TT	CC	TT	AA	TT	AA	GG	CC	GG
BGV006784	GG	GG	AA	GG	TT	AA	AA	GG	TT	TT	TT	AA	GG	CC	CC	CC	CC	GG	AA	GG	CC	CC	TT	GG	AA	GG	CC	AA	TT	GG	GG	AA	TT	GG	AA	TT	AA	CC	TT	AA	TT	CC	TT	AA	TT	AA	GG	CC	GG
BGV006827	GG	GG	AA	GG	TT	AA	GG	AA	AA	TT	AA	AA	GG	CC	TT	AA	CC	GG	AA	GG	CC	CC	TT	GG	AA	GG	CC	AA	TT	GG	GG	AA	TT	GG	AA	TT	AA	CC	TT	AA	CC	CC	TT	AA	TT	AA	AA	CC	GG
BGV006864	GG	GG	AA	GG	TT	GG	GG	AA	AA	TT	TT	AA	GG	CC	TT	AA	CC	GG	AA	GG	CC	CC	TT	GG	AA	GG	CC	AA	TT	GG	AA	CC	CC	GG	AA	TT	AA	CC	TT	AA	TT	CC	TT	AA	TT	GG	AA	CC	GG
BGV006865	AG	GG	AA	GG	TT	GG	AA	GG	TT	TT	AA	AA	GG	CC	CC	CC	CC	GG	AA	GG	CC	CC	TT	GG	AA	GG	CC	AA	TT	GG	GG	CC	TT	GG	AA	TT	AA	CC	TT	AA	TT	CC	TT	AA	TT	AA	AA	CC	GG
BGV006867	AG	GG	AA	GG	TT	AA	AA	GG	TT	TT	AA	AA	GG	CC	TT	AA	CC	GG	AA	GG	CC	CC	TT	GG	AA	GG	CC	AA	TT	GG	GG	AA	TT	GG	AA	TT	AA	CC	TT	AA	TT	CC	TT	AA	TT	AA	AA	CC	GG
BGV006881	GG	GG	AA	GG	GG	AA	GG	AA	AA	TT	AA	AA	GG	CC	TT	AA	CC	GG	AA	GG	CC	CC	TT	GG	AA	GG	CC	AA	TT	GG	GG	AA	CC	GG	GG	CC	AA	GG	TT	AA	CC	CC	TT	AA	TT	GG	AA	CC	GG
BGV006902	GG	GG	AA	GG	GG	AA	AA	GG	TT	TT	TT	AA	GG	CC	TT	CC	CC	GG	AA	GG	CC	CC	TT	GG	TT	TT	AA	TT	TT	GG	GG	AA	TT	GG	GG	CC	AA	CC	CC	AA	TT	CC	TT	AA	TT	AA	AA	CC	GG
BGV006756	GG	GG	AA	GG	GG	AA	GG	AA	AA	TT	AA	AA	GG	CC	TT	AA	CC	GG	AA	GG	CC	CC	TT	GG	AA	GG	CC	TT	TT	GG	GG	CC	TT	GG	AA	TT	AA	GG	TT	AA	TT	CC	TT	AA	TT	AA	AA	CC	GG
CR001	AA	GG	CC	GG	GG	GG	GG	AA	AA	CC	TT	AA	GG	CC	CC	CC	CC	AA	AA	GG	CC	CC	CC	AG	TT	TT	AA	TT	TT	GG	GG	CC	CC	GG	GG	CC	GG	CC	TT	AA	TT	CC	TT	AA	CC	AA	GG	TT	GG
CR002	AA	GG	CC	GG	GG	GG	GG	AA	AA	CC	AA	TT	GG	CC	TT	AA	TT	GG	CC	TT	TT	TT	TT	GG	AA	GG	CC	AA	TT	GG	AA	AA	CC	GG	AA	TT	AA	CC	TT	AA	CC	AA	AA	TT	TT	GG	AA	CC	GG
CR003	GG	GG	CC	GG	GG	AA	GG	AA	AA	CC	TT	AA	GG	CC	TT	AA	CC	GG	AA	GG	CC	TT	TT	GG	AA	GG	CC	AA	CC	AA	AA	CC	TT	GG	GG	CC	GG	CC	CC	GG	CC	CC	TT	AA	TT	GG	AA	CC	GG
CR005	GG	GG	CC	GG	GG	GG	GG	AA	AA	TT	AA	TT	GG	CC	TT	AA	TT	GG	CC	TT	TT	TT	TT	GG	AA	GG	CC	AA	CC	AA	AA	CC	TT	GG	AA	TT	AA	GG	CC	AA	CC	AA	AA	TT	TT	GG	AA	CC	GG
CR006	GG	GG	CC	GG	GG	AA	GG	AA	AA	TT	AA	AA	GG	CC	CC	CC	CC	GG	AA	GG	CC	TT	CC		AA	GG	CC	AA	TT	GG	GG	AA	TT	GG	AA	TT	AA	CC	CC	AA	CC	CC	TT	AA	TT	GG	AA	CC	GG
CR011	GG	GG	CC	GG	TT	AA	GG	AA	AA	TT	TT	AA	GG	CC	CC	CC	CC	GG	AA	GG	CC	TT	TT	GG	AA	GG	CC	AA	CC	AA	GG	AA	TT	GG	AA	TT	AA	CC	CC	GG	CC	CC	TT	AA	TT	GG	AA	CC	GG
CR017	GG	GG	AA	GG	TT	GG	GG	AA	AA	TT	AA	AA	GG	CC	TT	AA	CC	GG	AA	GG	CC	TT	TT	GG	AA	GG	CC	AA	TT	GG	GG	AA	CC	GG	AA	TT	AA	CC	TT	AA	CC	CC	TT	AA	TT	GG	AA	CC	GG
CR020	GG	GG	AA	GG	GG	GG	GG	AA	AA	TT	AA	AA	GG	CC	TT	AA	CC	GG	AA	GG	CC	CC	TT	GG	AA	GG	CC	AA	TT	GG	GG	AA	CC	GG	AA	TT	AA	CC	CC	AA	TT	CC	TT	AA	TT	GG	AA	CC	GG
CR021	GG	GG	CC	GG	TT	AA	GG	AA	AA	TT	TT	AA	GG	CC	CC	CC	CC	GG	AA	GG	CC	TT	TT	GG	TT	TT	AA	TT	CC	AA	GG	AA	TT	GG	GG	CC	GG	CC	CC	GG	CC	CC	TT	AA	TT	GG	AA	CC	GG
CR022	GG	GG	CC	GG	GG	GG	GG	AA	AA	TT	AA	AA	GG	CC	TT	AA	CC	GG	AA	GG	CC	TT	TT	GG	AA	GG	CC	AA	TT	GG	GG	CC	CC	GG	AA	TT	AA	CC	CC	AA		CC	TT	AA	TT	GG	AA	CC	GG
CR027	GG			GG	GG	AA	GG	AA	AA	TT	TT	AA	GG	CC	TT	AA	CC	GG	AA	GG	CC	CC	CC		AA	GG	CC	AA	TT	GG	GG	AA	CC	GG	GG	CC	GG	CC	TT	AA	TT	CC	TT	AA	TT	GG	AA	TT	GG
CR030	GG	GG	AA	GG	GG	AA	GG	AA	AA	TT	AA	AA	GG	CC	TT	AA	CC	GG	AA	GG	CC	TT	TT	GG	AA	GG	CC	AA	TT	GG	GG	AA	CC	GG	AA	TT	AA	CC	TT	AA	CC	CC	TT	AA	TT	GG	AA	CC	GG
CR031	GG	GG	AA	GG	TT	GG	GG	AA	AA	TT	AA	AA		CC	TT	AA	CC	GG	AA	GG	CC	TT	TT	GG	AA	GG	CC	AA	CC	AA	GG	AA		GG	GG	CC	GG	CC	CC	AA	CC	CC	TT	AA	TT	GG	AA	CC	GG
CR049	GG	GG	CC	GG	GG	GG	GG	AA	AA	TT	AA	AA	GG	CC	TT	AA	CC	GG	AA	GG	CC	TT	TT	GG	AA	GG	CC	AA	TT	GG	GG	CC	TT	GG	AA	TT	AA	GG	TT	AA	CC	CC	TT	AA	TT	GG	AA	CC	GG
CR051	GG	GG	AA	GG	GG	GG	GG	AA	AA	TT	AA	AA	GG	CC	TT	AA	CC	GG	AA	GG	CC	CC	TT	GG	AA	GG	CC	AA	TT	GG	GG	AA	CC	GG	AA	TT	AA	CC	TT	AA	CC	CC	TT	AA	TT	GG	AA	CC	GG
CR052	AA	GG	CC	GG	GG	GG	GG	AA	AA	CC	TT	AA	GG	CC	TT	AA	CC	GG	AA	GG	CC	CC	TT	GG	AA	GG	CC	AA	TT	GG	GG	CC	TT	GG	GG	CC	GG	CC	TT	AA	TT	CC	TT	AA	CC	AA	GG	TT	GG
CR055	GG	GG	CC	GG	GG	AA	GG	AA	AA	TT	TT	AA	GG	CC	TT	AA	CC	GG	AA	GG	CC	TT	TT	GG	AA	GG	CC	AA	TT	GG	AA	CC	CC	GG	AA	TT	AA	CC	CC	AA	CC	CC	TT	AA	TT	GG	AA	CC	GG
CR056	GG	GG	AA	GG	GG	AA	GG	AA	AA	TT	AA	AA	GG	CC	TT	AA	CC	GG	AA	GG	CC	CC	TT	GG	AA	GG	CC	AA	TT	GG	GG	AA	CC	GG	AA	TT	AA	CC	TT	AA	TT	CC	TT	AA	TT	AA	AA	CC	GG
CR057	AA	GG		GG	GG	GG	GG	AA	AA	CC	TT	AA	CC		CC	CC	CC	AA	AA	GG	CC	CC	CC		AA	GG	CC	AA	CC	AA	GG	CC	TT	GG	GG	CC	GG	CC	TT	AA		CC	TT	AA	CC	AA	GG	TT	AA
CR058	GG	GG	CC	GG	GG	AA	GG	AA	AA	TT	AA	AA	GG	CC	TT	AA	CC	GG	AA	GG	CC	CC	TT	GG	AA	GG	CC	AA	TT	GG	GG	CC	TT	GG	AA	TT	AA	CC	TT	AA		CC	TT	AA	CC	AA	GG	CC	GG
CR060	AA	GG		GG	GG	GG	GG	AA	AA	CC	TT	AA	GG	CC	CC	CC	CC	AA	AA	GG	CC	CC	CC		AA	GG	CC	AA	CC	AA	GG	CC	TT	GG	GG	CC	GG	CC	TT	AA	TT	CC	TT	AA	CC	AA	GG	TT	GG
CR062	AA	GG		GG	GG	GG	GG	AA	AA	CC	TT	AA	GG	CC	CC	CC	CC	GG	AA	GG	CC	CC	CC		AA	GG	CC	AA	CC	GG	GG	CC	TT	GG	GG	CC	GG	CC	TT	GG		CC	TT	AA	CC	AA	GG	TT	AA
CR064	GG	GG		GG	GG		AG	AA	AA	TT	AT	AA	GG	CC	CT		CC	GG	AA	GG	CC		CC		AA	GG	CC	AT	CT	AG	GG	AC	TT	GG	AA	TT	AA		CT	AA		CC	TT	AA	TT	AG	AA	CC	GG
CR065	GG	GG	CC	GG	GG	GG	GG	AA	AA	CC	TT	AA	GG	CC	CC	CC	CC	GG	AA	GG	CC	CC	CC		AA	GG	CC	AA	CC	AA	GG	CC	TT	GG	GG	CC	GG	CC	CC	AA		CC	TT	AA	CC	AA	GG	TT	AA
CR067	AA	GG	CC	GG	GG	GG	GG	AA	AA	CC	TT	AA	CC		CC	CC	CC	AA	AA	GG	CC	CC	CC		AA	GG	CC	AA	TT	GG	GG	CC	TT	GG	GG	CC	GG	CC	TT	AA	TT	CC	TT	AA	TT	GG	AA	TT	GG
CR068	AA	GG	AC	GG	GG	GG	GG	AA	AA	CC	TT	AA	CC		CC	CC	CC	AA	AA	GG	CC	CC	CC	AG	TT	TT	AA	TT	CC	AA	GG	CC	TT	GG	GG	CC	GG	CC	TT	AA		CC	TT	AA	CC	AA	GG	TT	GG
CR069	AA		CC	GG	GG	GG	GG	AA	AA	CC	TT	AA	CC		CC	CC	CC	AA	AA	GG	CC	CC	CC		TT	TT	AA	TT	CC	AA	GG	CC	TT	GG	GG	CC	GG	CC	TT	AA	TT	CC	TT	AA	CC	AA	GG	TT	GG
CR070	AA	GG	CC	GG	TT	AA	GG	AA	AA	CC	AA	AA	CC	CC	TT	AA	CC	GG	AA	GG	CC	CC	TT	GG	AA	GG	CC	AA	TT	GG	GG	AA	CC	GG	AA	TT	AA	CC	TT	AA		CC	TT	AA	CC	AA	GG	CC	GG
CR071	AA	GG		GG	GG	GG	GG	AA	AA	CC	TT	AA	CC		CC	CC	CC	AA	AA	GG	CC	CC	CC	AG	TT	TT	AA	TT	CC	AA	GG	CC	TT	GG	GG	CC	GG	CC	TT	AA	TT	CC	TT	AA	CC	AA	GG	TT	GG
CR072	AA	GG	AC	GG	GG	GG	GG	AA	AA	CC	TT	AA	CC		CC	CC	CC	AA	AA	GG	CC	CC	CC	AG	TT	TT	AA	TT	CC	AA	GG	CC	TT	GG	GG	CC	GG	CC	TT	AA	TT	CC	TT	AA	CC	AA	GG	TT	GG
CR073	GG	GG	CC	GG	TT	GG	GG	AA	AA	TT	TT	AA	GG	CC	TT	AA	CC	AA	AA	GG	CC	CC	TT	GG	AA	GG	CC	AA	TT	GG	GG	CC	TT	GG	GG	CC	GG	GG	TT	AA	TT	CC	TT	AA	CC	AA	GG	CC	GG
CR074	GG	GG	AA	GG	GG	GG	GG	AA	AA	TT	TT	AA		CC	CT	AC	CC	GG	AA	GG	CC	CC	TT	GG	AA	GG	CC	AA	CT		GG	CC	CT	GG	AA	TT	AA	CC	CC	AA		CC	TT	AA	CC	AA	GG	CC	GG
CR075	GG	GG	AA	GG	GG	AA	GG	AA	AA	TT	AA	AA	GG	CC	TT	AA	CC	GG	AA	GG	CC	TT	TT	GG	AA	GG	CC	AA	TT	GG	GG	AA	TT	GG	AA	TT	AA	CC	TT	AA	CC	CC	TT	AA	TT	GG	AA	CC	GG
CR076	GG	GG	CC	GG	GG	AA	GG	AA	AA	TT	AA	AA	GG	CC	TT	AA	CC	GG	AA	GG	CC	CC	TT	GG	AA	GG	CC	AA	TT	GG	AA	CC	CC	GG	AA	TT	AA	CC	TT	AA		CC	TT	AA	TT	GG	AA	CC	GG
CR077		GG	CC	GG	GG	GG	GG	AA	AA	CC	TT	AA	CC		CC	CC	CC	GG	AA	GG	CC	TT	CC	AG	AT	GT	AC	AT		AG	GG	CC	TT	GG	GG	CC	GG	CC	TT	AA	TT	CC	TT	AA	TT	GG	AA	TT	GG
CR078	GG	GG	AC	GG	GG	AA	GG	AA	AA	TT	AA	AA	GG	CC	TT	AA	CC	GG	AA	GG	CC	TT		AG	AA	GG	CC	AA	TT	GG	GG	CC	CC	GG	AA	TT	AA	CC	CC	AA	TT	CC	TT	AA	TT	GG	AA	CC	GG
CR079	GG	GG	CC	GG	GG	GG	GG	AA	AA	TT	AA	AA	GG	CC	TT	AA	CC	GG	AA	GG	CC	CC	TT	GG	AA	GG	CC	AA	TT	GG	GG	CC	CC	GG	AA	TT	AA	CC	TT	AA		CC	TT	AA	TT	GG	AA	CC	GG
CR080	GG	GG	AA	GG	GG	AA	GG	AA	AA	TT	AA	AA	GG	CC	CC	CC	CC	GG	AA	GG	CC	TT	TT	GG	AA	GG	CC	AA	TT	GG	GG	AA	CC	GG	AA	TT	AA	CC	TT	AA		CC	TT	AA	TT	AA	AA	CC	GG
CR081	GG	GG	AA	AA	GG	GG	GG	AA	AA	TT	AA	AA	GG	CC	TT	AA	CC	GG	AA	GG	CC	CC	TT	GG	AA	GG	CC	AA	TT	GG	GG	AA	TT	GG	AA	TT	AA	CG	TT	AA	TT	CC	TT	AA	TT	AG	AG	CC	GG
CR082	GG	GG	AA	GG	GG	AA	GG	AA	AA	TT	AA	AA	GG	CC	TT	AA	CC	GG	AA	GG	CC	CT	TT	GG	AA	GG	CC	AA	TT	GG	AA	AA	CC	GG	AA	TT	AA	CC	CC	AA	CC	CC	TT	AA	TT	GG	AA	CC	GG
CR083	GG	GG	AA	GG	GG	AA	GG	AA	AA	TT	AA	AA	GG	CC	TT	AA	CC	GG	AA	GG	CC	TT	CC		TT	GG	AA	TT	CC	AA	GG	CC	TT	GG	GG	CC	AA	CC	TT	GG	TT	CC	TT	AA	CC	AA	GG	CC	GG
CR084	GG	GG	CC	AA	GG	AA	GG	AA	AA	TT	AA	AA	GG	CC	TT	CC	CC	GG	AA	GG	CC	TT	TT	GG	AA	GG	CC	AA	TT	GG	AA	AA	CC	GG	AA	TT	AA	CC	CC	AA	TT	CC	TT	AA	TT	GG	AA	CC	GG
CR085	GG		CC	GG	GG	GG	GG	AA	AA	CC	TT	AA	CC		TT	AA	CC	AA	AA	GG	CC	TT	TT	GG	TT	TT	AA	TT	TT	GG	GG	CC	CC	GG	AA	TT	AA	CC	TT	AA	TT	CC	TT	AA	CC	AA	GG	CC	GG
CR086	GG	GG	AA	GG	GG	AA	GG	AA	AA	TT	TT	AA	GG	CC	TT	AA	CC	GG	AA	GG	CC	TT	TT	GG	AA	GG	CC	AA	TT	GG	GG	AA	CC	GG	AA	TT	AA	CC	TT	AA		CC	TT	AA	TT	AA	AA	CC	GG
CR087	GG	GG	CC	GG	GG	AA	GG	AA	AA	TT	TT	AA	GG	CC	TT	AA	CC	GG	AA	GG	CC	CC	TT	GG	AA	GG	CC	AA	TT	GG	AA	AA	CC	GG	AA	TT	AA	CC	CC	AA		CC	TT	AA	TT	GG	AA	CC	GG
CR088	GG	GG	AA	GG	GG	GG	GG	AA	AA	TT	AA	AA	GG	CC	TT	AA	CC	GG	AA	GG	CC	CC	TT	GG	TT	TT	AA	TT	TT	GG	GG	AA	TT	GG	AA	TT	AA	GG	CC	AA	TT	CC	TT	AA	TT	AA	AA	CC	GG
CR089	GG	GG	CC	GG	GG	AA	GG	AA	AA	TT	AA	AA	GG	CC	TT	AA	CC	GG	AA	GG	CC	CC	TT	GG	AA	GG	CC	AA	TT	GG	AA	CC	CC	GG	AA	TT	AA	GG	TT	AA		CC	TT	AA	TT	AA	AA	CC	GG
CR090	GG	GG	AA	GG	GG	GG	GG	AA	AA	TT	AA	AA	GG	CC	TT	AA	CC	GG	AA	GG	CC	CC	TT	GG	TT	TT	AA	TT	TT	GG	GG	AA	TT	GG	AA	TT	AA	GG	CC	AA	TT	CC	TT	AA	TT	AA	AA	CC	GG
CR091	GG	GG	AA	GG	TT	GG	GG	AA	AA	TT	AA	AA	GG	CC	TT	AA	CC	GG	AA	GG	CC	CC	TT	GG	AA	GG	CC	AA	TT	GG	AA	AA	CC	GG	AA	TT	AA	CC	TT	AA	TT	CC	TT	AA	TT	GG	AA	CC	GG
CR092	GG	GG	CC	GG	GG	GG	GG	AA	AA	TT	AA	AA	GG	CC	TT	AA	CC	GG	AA	GG	CC	TT	TT	GG	AA	GG	CC	AA	TT	GG	GG	CC	CC	GG	AA	TT	AA	CC	TT	AA		CC	TT	AA	TT	GG	AA	CC	GG
CR094	GG	GG	CC	GG	GG	AA	GG	AA	AA	TT	AA	AA	GG	CC	TT	AA	CC	GG	AA	GG	CC	CC	TT	GG	AA	GG	CC	AA	TT	GG	GG	AA	CC	GG	AA	TT	AA	CC	TT	AA	TT	CC	TT	AA	TT	GG	AA	CC	GG
CR095	GG	GG	AA	GG	GG	AA	GG	AA	AA	TT	AA	AA	CC		CC	CC	CC	GG	AA	GG	CC	TT	TT	GG	TT	TT	AA	TT	TT	GG	GG	CC	TT	GG	AA	TT	AA	CC	CC	AA	TT	CC	TT	AA	TT	GG	AA	CC	GG
CR096	GG	GG	AA	GG	GG	AA	GG	AA	AA	TT	AA	AA	GG	CC	CC	CC	CC	GG	AA	GG	CC	TT	TT	GG	AA	GG	CC	AA	TT	GG	GG	CC	TT	GG	AA	TT	AA	CC	CC	AA		CC	TT	AA	TT	GG	AA	CC	GG
CR097	GG	GG	AA	GG	GG	AA	AA	AA	AA	TT	TT	AA	GG	CC	TT	CC	CC	GG	AA	GG	CC	CC	TT	GG	AA			TT	CC	GG	GG	CC	TT	GG	GG	CC	AA	CC	TT	AA	TT	CC	TT	AA	TT	AA	GG	TT	GG
CR099	GG	GG	AA	GG	GG	AA	GG	AA	AA	TT	AA	AA	GG	CC	CC	CC	CC	GG	AA	GG	CC	TT	TT	GG	AA	GG	CC	AA	TT	GG	GG	CC	TT	GG	GG	CC	AA	CC	TT	GG	TT	CC	TT	AA	CC	AA	GG	TT	AA
CR100	GG	GG	AA	GG	GG	GG	GG	AA	AA	TT	AA	AA	GG	CC	TT	AA	CC	GG	AA	GG	CC	CC	TT	GG	AA	GG	CC	AA	TT	GG	AA	AA	CC	GG	AA	TT	AA	CC	TT	AA	TT	CC	TT	AA	TT	GG	AA	CC	GG
CR103	GG	GG	AA	GG	GG	GG	GG	AA	AA	TT	AA	AA	GG	CC	TT	AA	CC	GG	AA	GG	CC	CC	TT	GG	AA	GG	CC	AA	TT	GG	GG	AA	TT	GG	AA	TT	AA	CC	TT	AA	TT	CC	TT	AA	TT	AA	AA	CC	GG
CR104	GG	GG	AC	GG	GT	AA				TT	AT	AA	GG	CC	CT	AC	CC	GG	AA	GG	CC	CT	TT	GG		GG	CC	TT	TT	GG	GG		TT	GG	AA	CT	AA	CG		AA		CC	TT	AA	TT	GG	AA	CC	GG
CR105	GG	GG	AA	GG	GG	AA	GG	AA	AA	TT	AA	AA	GG	CC	CC	CC	CC	GG	AA	GG	CC	CC	TT	GG	AA	GG	CC	AA	TT	GG	GG	AA	CC	GG	AA	TT	AA	CC	TT	AA		CC	TT	AA	TT	AA	AA	CC	GG
CR107	AA	GG	AA	GG	GG	AA	GG	AA	AA	TT	AA	AA	GG	CC	TT	AA	CC	GG	AA	GG	CC	CC	TT	GG	AA	GG	CC	AA	TT	GG	GG	AA	CC	GG	GG	CC	AA	CC	CC	AA	CC	CC	TT	AA	TT	GG	AA	CC	GG
CR109	GG	GG	CC	GG	GG	GG	GG	AA	AA	CC	AA	AA	GG	CC	CC	CC	CC	AA	AA	GG	CC	TT	TT	GG	TT	TT	AA	TT	CC	AA	GG	AA	TT	GG	AA	TT	AA	CC	TT	AA	CC	CC	TT	AA	CC	AA	GG	CC	GG
CR111		GG	AA	GG	GG		GG	AA	AA	TT	AA	AA	GG	CC	CT		CC	GG	AA	GG	CC	CC			TT	TT	AA	TT	TT	GG	GG	CC	TT	GG	AA	TT	AA	CC	TT	AA	TT	CC	TT	AA		AA			GG
CR112	AA	GG	CC	GG	GG	AA	GG	AA	AA	TT	AA	AA	GG	CC	TT	AA	CC	GG	AA	GG	CC	CC	CC		TT	TT	AA	TT	TT	GG	AA	CC	CC	GG	AA	TT	AA	CC	TT	AA	TT	CC	TT	AA	TT	GG	AA	CC	GG
CR115	GG	GG	AA	GG	TT	AA	AA	GG	TT	TT	AA	AA	GG	CC	TT	AA	CC	GG	AA	GG	CC	CC	TT	GG	AA	GG	CC	AA	CC	AA	GG	CC	TT	GG	AA	TT	AA	CC	TT	AA	TT	CC	TT	AA	TT	GG	AA	CC	GG
CR116	GG	GG		GG	GG		GG	AA	AA	TT	AA	AA	GG	CC	TT	AA	CC	GG	AA	GG	CC	CC		AG	TT		AA				GG	CC	TT	GG			AA	CC	TT	AA		CC	TT	AA	TT			CC	GG
CR119	GG	GG	AA		GG		GG	AA	AA	TT	TT	AA	GG	CC		AA	CC	GG	AA	GG	CC	CC						AT	TT	GG	GG			GG				CC	TT	AA		CC	TT	AA				CC	GG
CR120	GG	GG	AA	GG	GG	AA	AA	AA	AA	TT	TT	AA	GG	CC		CC	CC	GG	AA	GG	CC	CC	CC	AG		GG	CC	TT	TT	GG	GG	CC	TT	GG	AA	CC	AA	CC	TT	AA		CC	TT	AA	TT	AA	AA	TT	GG
CR121	GG	GG	AA	GG	GG	AA	GG	AA	AA	TT	AA	AA	GG	CC	CC	CC	CC	GG	AA	GG	CC	CC	TT	GG	AA	GG	CC	AA	TT	GG	GG	AA	CC	GG	AA	TT	AA	CC	TT	AA	TT	CC	TT	AA	TT	AA	AA	CC	GG
CR126	GG	GG	CC	GG	GG	GG	GG	AA	AA	TT	AA	AA	GG	CC	TT	AA	CC	GG	AA	GG	CC	TT	TT	GG	AA	GG	CC	AA	TT	GG	GG	AA	TT	GG	AA	TT	AA	CC	CC	AA	CC	CC	TT	AA	TT	GG	AA	CC	GG
CR129	AA	GG	CC	GG	GG	GG	GG	AA	AA	CC	AA	AA	GG	CC	TT	AA	CC	GG	AA	GG	CC	TT	TT	GG	AA	GG	CC	AA	TT	GG	AA	AA	TT	GG	AA	TT	AA	CC	CC	AA	CC	CC	TT	AA	TT	GG	AA	CC	GG
CR133		GG		GG				GG	TT		TT	AA	GG	CC	CT	CC	CC	GG	AA	GG	CC	CC						AT		AG	GG	CC		GG				CC	TT	AA		CC	TT	AA					GG
CR135	GG	GG	CC	GG	GG	GG	GG	AA	AA	TT	AA	AA	GG	CC	TT	AA	CC	GG	AA	GG	CC	TT	TT	GG	AA	GG	CC	AA	TT	GG	GG	CC	CC	GG	AA	TT	AA	CC	CC	AA		CC	TT	AA	TT	GG	AA	CC	GG
CR136	GG	GG	AA	GG	GG	AA	GG	AA	AA	TT	AA	AA	GG	CC	CC	CC	CC	GG	AA	GG	CC	TT	TT	GG	AA	GG	CC	AA	TT	GG	GG	AA	CC	GG	AA	TT	AA	CC	CC	AA		CC	TT	AA	TT	GG	AA	CC	GG
CR137	GG	GG	CC	GG	GG	AA	GG	AA	AA	TT	AA	AA	GG	CC	TT	AA	CC	GG	AA	GG	CC	CC	TT	GG	AA	GG	CC	AA	TT	GG	GG	CC	TT	GG	AA	TT	AA	CC	CC	AA	CC	CC	TT	AA	TT	GG	AA	CC	GG
CR138	GG	GG	AA	GG	GG	GG	GG	AA	AA	TT	AA	AA	GG	CC	TT	AA	CC	GG	AA	GG	CC	CC	TT	GG	AA	GG	CC	AA	TT	GG	GG	AA	TT	GG	AA	TT	AA	CC	TT	AA		CC	TT	AA	TT	GG	AA	CC	GG
CR139	GG	GG	CC	GG	GG	GG	GG	AA	AA	TT	AA	AA	GG	CC	TT	AA	CC	GG	AA	GG	CC	TT	TT	GG	AA	GG	CC	AA	TT	GG	AA	AA	CC	GG	AA	TT	AA	CC	TT	AA		CC	TT	AA	TT	GG	AA	CC	GG
CR142	GG	GG	AA	AA	GG	GG	GG	AA	AA	TT	AA	AA	GG	CC	TT	AA	CC	GG	AA	GG	CC	TT	TT	GG	AA	GG	CC	AA	TT	GG	GG	CC	CC	GG	AA	TT	AA	CC	TT	AA		CC	TT	AA	TT	GG	AA	CC	GG
CR144	GG	GG	CC	GG	GG	AA	GG	AA	AA	TT	AA	AA	GG	CC	TT	AA	CC	GG	AA	GG	CC	CC	TT	GG	AA	GG	CC	AA	TT	GG	GG	AA	CC	GG	AA	TT	AA	GG	TT	AA		CC	TT	AA	TT	AA	GG	CC	GG
CR145	GG	GG	AA	GG	GG	GG	GG	AA	AA	TT	AA	AA	GG	CC	CC	CC	CC	GG	AA	GG	CC	TT	TT	GG	AA	GG	CC	AA	TT	GG	GG	AA	TT	GG	AA	TT	AA	GG	TT	AA		CC	TT	AA	TT	GG	AA	CC	GG
CR146	GG	GG	AA	GG	GG	AA		AA	AA	TT		AA	GG	CC			CC	GG	AA	GG	CC	CC		GG	AA	GG	CC		TT	GG	GG			GG	AA	TT	AA	CC	TT	AA		CC	TT	AA	TT	AA	AA		GG
CR147	GG	GG	AA	GG	GG	AA	GG	AA	AA	TT	AA	AA	GG	CC	CC	CC	CC	GG	AA	GG	CC	TT	TT	GG	AA	GG	CC	AA	TT	GG	GG	CC	TT	GG	AA	TT	AA	CC	TT	AA		CC	TT	AA	TT	AA	AA	CC	GG
CR148	GG	GG	AA	GG	GG	AA	GG	AA	AA	TT	AA	AA	GG	CC	TT	AA	CC	AA	AA	GG	CC	TT	TT	GG	AA	GG	CC	AA	TT	GG	GG	CC	TT	GG	AA	TT	AA	GG	TT	AA		CC	TT	AA	TT	GG	AA	CC	GG
CR149	GG	GG		GG	GT		AG	AA	AA	TT		AA	GG	CC	TT	AA	CC	GG	AA	GG	CC	CC	TT	GG	AA	GG	CC	AA		AG	GG		CT	GG	AA	TT	AA	CG	CT	AA		CC	TT	AA	TT	GG	AA	CC	GG
CR150	GG	GG	AA	GG	TT	AA	AA	GG	TT	TT	AA	AA	GG	CC	TT	AA	CC	GG	AA	GG	CC	TT	TT	GG	TT	TT	AA	TT	TT	GG	AA	CC	CC	GG	AA	TT	AA	CC	TT	AA	CC	CC	TT	AA	TT	GG	AA	CC	GG
CR151		GG	AA	GG	GG	GG		AG		TT	TT	AA	GG	CC	CT	CC	CC	GG	AA	GG	CC	TT		AG	AT	GT	AC	AT	TT	GG	GG	CC	TT	GG	AA	TT	AA	CC	TT	AA		CC	TT	AA		AG	AG	CT	GG
CR152	GG	GG	CC	GG	GG	AA	GG	AA	AA	TT	AA	AA	GG	CC	CC	CC	CC	GG	AA	GG	CC	CC	TT	GG	AA	GG	CC	AA	TT	GG	GG	AA	TT	GG	AA	TT	AA	CC	TT	AA	CC	CC	TT	AA	TT	GG	AA	CC	GG
CR153	GG	GG	CC	GG	GG	GG	GG	AA	AA	TT	TT	AA	GG	CC	CC	CC	CC	GG	AA	GG	CC	CC	TT	GG	TT	GG	AA	TT	TT	GG	GG	CC	TT	GG	AA	TT	AA	CC	TT	AA	CC	CC	TT	AA	TT	GG	AA	CC	GG
CR154	GG	GG	AA	GG	GG	GG	GG	AA	AA	TT	TT	AA	GG	CC	TT	CC	CC	GG	AA	GG	CC	CC	TT	GG	AA	GG	CC		TT	GG	GG	CC	CC	GG	AA	TT	AA	CC	TT	AA	TT	CC	TT	AA	TT	GG	AA	CC	GG
CR155	GG	GG	AA	GG	GG	AA	GG	AA	AA	TT	AA	AA	GG	CC	TT	AA	CC	GG	AA	GG	CC	TT	TT	GG	AA	GG	CC	AA	TT	GG	GG	AA	TT	GG	AA	TT	AA	CC	TT	AA		CC	TT	AA	TT	AA	AA	CC	GG
CR156	GG	GG	AA	GG	GG	AA	GG	AA	AA	TT	AA	AA	GG	CC	TT	AA	CC	GG	AA	GG	CC	TT	TT	GG	TT	GG	AA	TT	TT	GG	GG	CC	TT	GG	GG	CC	AA	CC	TT	AA	TT	CC	TT	AA	CC	AA	GG	CC	GG
CR157	GG	GG	AA	GG	GG	AA	GG	AA	AA	TT	AA	AA	GG	CC	TT	AA	CC	GG	AA	GG	CC	TT	TT	GG	AA	GG	CC	AA	TT	GG	AA	AA	CC	GG	AA	TT	AA	CC	TT	AA	TT	CC	TT	AA	TT	GG	AA	CC	GG
CR158	AA	GG	AA	GG	GG	GG	GG	AA	AA	TT	AA	AA	GG	CC	CC	CC	CC	GG	AA	GG	CC	CC	CC	AG	TT	TT	AA	TT	TT	GG	GG	CC	TT	GG	AA	TT	AA	CC	TT	AA	TT	CC	TT	AA	CC	AA	GG	TT	GG
CR161	GG	GG	AA	GG	GG		AG	AG		TT	AT	AA	GG	CC	CT	CC	CC	GG	AA	GG	CC	CT	TT	GG	AA	GG	CC	AA	TT	GG	AG	AC	CT	GG	AA	TT	AA	CC	CT	AA		CC	TT	AA	TT	AG	AA	CC	GG
CR163	AA	GG	AC	GG	GG	GG	GG	AA	AA	CC	TT	AA	GG	CC	CC	CC	CC	AG	AA	GG	CC	CC	CC		AA	GG	CC	AA	CC	AA	GG	CC	TT	GG	GG	CC	GG	CC	TT		TT	CC	TT	AA	CC	AA	GG	TT	GG
CR169	AA	GG	AA	GG	GG	GG	GG	AA	AA	CC	TT	AA	GG	CC	CC	CC	CC	GG	AA	GG	CC	CC	CC		TT	TT	AA	TT	CC	AA	GG	CC	TT	GG	GG	CC	GG	CC	TT	AA	TT	CC	TT	AA	CC	AA	GG	TT	GG
CR173		GG		GG	GG	AG		AA	AA	CT	TT	AA	GG	CC	TT	CC	CC	GG	AA	GG	CC	CC		AG	AA	GG	CC	AA	CC		GG	CC	TT	GG		CC		CC	TT	AA	TT	CC	TT	AA		AA	AG	TT	GG
CR181	AA	GG	AC	GG	GG	GG	GG	AA	AA	CC	TT	AA	CC		CC	CC	CC	AA	AA	GG	CC	CC	CC	AG	AA	GG	CC	AA	CC	AA	GG	CC	TT	GG	GG	CC	GG	CC	TT	AA	TT	CC	TT	AA	CC	AA	GG	TT	GG
CR186	AG	GG		GG	GG	GG		AA	AA	CC	TT	AA	GG	CC	CC	CC	CC	GG	AA	GG	CC	CC	CC		AA	GG	CC	AA	CT		GG	CC	TT	GG	GG	CC	GG	CC	TT	AG	TT	CC	TT	AA	CC	AA	GG	TT	AG
CR199	GG	GG	AA	GG	GG	AA	GG	AA	AA	TT	AA	AA	GG	CC	TT	AA	CC	GG	AA	GG	CC	CC	TT	GG	AA	GG	CC	AA	TT	GG	GG	AA	CC	GG	AA	TT	AA	CC	TT	AA	TT	CC	TT	AA	TT	AA	AA	CC	GG
CR202	GG	GG	CC	GG	GG	AA	GG	AA	AA	TT	AA	AA	GG	CC	TT	AA	CC	GG	AA	GG	CC	CC	TT	GG	AA	GG	CC	AA	TT	GG	GG	AA	TT	GG	AA	TT	AA	GG	TT	AA	TT	CC	TT	AA	TT	AA		CC	GG
CR203	AA	GG	AC	GG	GG	GG	GG	AA	AA	CC	TT	AA		CC	CC	CC	CC	GG	AA	GG	CC	CC	CC		AT	GG	AC	AT	CC	AG	GG	CC	TT	GG	GG	CC		CC	TT	AG	TT	CC	TT	AA	CC	AA	GG	TT	AA
CR205	AA	GG	AA	GG	TT	AA	GG	AA	AA	CC	AA	AA	CC	CC	CC	CC	CC	GG	AA	GG	CC	CC	CC		AA	GG	CC	AA	CC	AA	GG	CC	TT	GG	GG	CC	GG	CC	CC	AG		CC	TT	AA	CC	AA	GG	TT	AA
CR234	GG	GG	CC	GG	TT	GG	GG	AA	AA	TT	AA	AA	CC		CC	CC	CC	GG	AA	GG	CC	CC	TT	GG	TT	TT	AA	TT	TT	GG	AA	CC	TT	GG	GG	CC	GG	CC	CC	AA	TT	CC	TT	AA	TT	GG	AA	CC	GG
CR235	GG	GG	CC	GG	TT	GG	GG	AA	AA	TT	AA	AA	GG	CC	TT	AA	CC	GG	AA	GG	CC	CC	TT	GG	AA	GG	CC	AA	TT	GG	AA	AA	CC	GG	AA	TT	AA	GG	TT	AA		CC	TT	AA	TT	AA	AA	CC	GG
CR236	GG			GG	GG	AA	GG	AA	AA	TT	AA	AA	GG	CC	TT	AA	CC	GG	AA	GG	CC	TT	TT	GG	TT	TT	AA	TT	CC	AA	GG	CC	TT	GG	AA	TT	AA	GG	TT	AA	TT	CC	TT	AA	TT	GG	AA	TT	GG
CR237	GG	GG	AA	GG	GG	AA	GG	AA	AA	TT	AA	AA	GG	CC	CC	CC	CC	GG	AA	GG	CC	TT	TT	GG				AT	TT	GG	AG	AC	CT	GG	AA	TT	AA	CC	TT	AA	TT	CC	TT	AA	TT	GG	AA	CC	GG
CR238		GG	CC	AA	GG		GG	AA	AA		TT	AA	GG	CC	TT	AA	CC	GG	AA	GG	CC	CC	TT	GG	AA	GG	CC	AA	TT	GG	GG	CC	TT	GG			AA	GG	TT	AA		CC	TT	AA	TT	GG	AA	CC	GG
CR239	GG	GG	CC	GG	GG	GG	GG	AA	AA	TT	AA	AA	GG	CC	TT	AA	CC	GG	AA	GG	CC	CT	TT	GG	TT	TT	AA	TT	TT	GG	AG	CC	CC	GG	GG	CC	GG		TT	AA		CC	TT	AA	CT	AG	AG	CC	GG
CR240	AA	GG	CC	GG	TT	AA	GG	AA	AA	TT	AA	AA	GG	CC	CC	CC	CC	GG	AA	GG	CC	CC	TT	GG	AA	GG	CC	AA	CC	AA	GG	AA	TT	GG	AA	TT	AA	CC	TT	AA	CC	CC	TT	AA	CC	AA	GG	TT	GG
CR241	GG	GG	AA	GG	GG	AA	GG	AA	AA	TT	AA	AA	GG	CC	TT	AA	CC	GG	AA	GG	CC	CC	CC	AG	TT	TT	AA	TT	TT	GG	AA	AA	CC	GG	AA	TT	AA	CC	TT	AA	TT	CC	TT	AA	TT	GG	AA	CC	GG
CR242	AA	GG		GG	TT	GG	GG	AA	AA	CC	TT	AA	CC		CC	CC	CC	AA	AA	GG	CC	CC	TT	GG	TT	TT	AA	TT	TT	GG	GG	AA	TT	GG	GG	CC	GG	GG	TT	AG	TT	CC	TT	AA	CC	AA	GG		GG
CR243	GG	GG	AA	GG	GG	GG	GG	AA	AA	TT	AA	AA	GG	CC	TT	AA	CC	GG	AA	GG	CC	CC	TT	GG	AA	GG	CC	AA	TT	GG	AA	CC	CC	GG	AA	TT	AA	GG	TT	AA		CC	TT	AA	TT	GG	AA	CC	GG
CR244	GG	GG	AC	GG	GG	GG	GG	AA	AA	TT	AA	AA	GG	CC	TT	AA	CC	GG	AA	GG	CC	TT	TT	GG	AA	GG	CC	AA	TT	GG	AA	CC	CC	GG	AA	TT	AA	GG	TT	AA		CC	TT	AA	TT	GG	AA	CC	GG
CR246	AA	GG	CC	GG	GG	GG	GG	AA	AA	CC	TT	AA	GG	CC	CC	CC	CC	GG	AA	GG	CC	CC	TT	GG	AA	GG	CC	AA	TT	GG	GG	CC	CC	GG	GG	CC	GG	CC	TT	AA	TT	CC	TT	AA	CC	AA	GG	CC	GG
CR247	GG	GG	CC	GG	TT		GG	AA	AA	TT	AA	AA	GG	CC		AA	CC	GG	AA	GG	CC	CC	TT	GG	AA	GG	CC	AA	TT	GG	AA	CC	CC	GG	AA	TT		GG	TT	AA	TT	CC	TT	AA		AA		CC	GG
CR248	GG	GG	AA	GG	GG	AA	GG	AA	AA	TT	AA	AA	GG	CC	CC	CC	CC	GG	AA	GG	CC	TT	TT	GG	AA	GG	CC	AA	TT	GG	GG	CC	TT	GG	AA	TT	AA	CC	CC	AA	TT	CC	TT	AA	TT	GG	AA	CC	GG
CR249	GG	GG	AC	GG	GG	AA	GG	AA	AA	TT	TT	AA	GG	CC	CC	CC	CC	GG	AA	GG	CC	CC	TT	GG	AA	GG	CC	AA	CC	AA	AA	CC	CC	GG	GG	CC	GG	CC	TT	GG	TT	CC	TT	AA	TT	GG	AA	CC	GG
CR250	GG	GG	CC	GG	GG	GG	GG	AA	AA	TT	AA	AA	GG	CC	CC	CC	CC	GG	CC	TT	TT	TT	TT	GG	AA	GG	CC	AA	CC	AA	AA	CC	CC	GG	AA	TT	AA	CC	CC	AA		AA	AA	TT	TT	GG	AA	CC	GG
CR252	GG	GG	CC	GG	GG	GG	GG	AA	AA	TT	TT	AA	CC	CC	CC	CC	CC	GG	AA	GG	CC	CC	TT	GG	AA	GG	CC	AA	TT	GG	GG	AA	CC	GG	GG	CC	GG	GG	TT	AA	CC	CC	TT	AA	TT	GG	AA	CC	GG
CR253	AA	GG	CC	GG	GG	GG	GG	AA	AA	CC	TT	AA	GG	CC	TT	AA	CC	GG	AA	GG	CC	CC	TT	GG	AA	GG	CC	AA	TT	GG	GG	CC	TT	GG	AA	TT	AA	GG	TT	AA	TT	CC	TT	AA	TT	GG	AA	TT	GG
CR254	GG	GG	CC	GG	GG	GG	GG	AA	AA	TT	TT	AA	CC		TT	AA	CC	AA	AA	GG	CC	TT	TT	GG	TT	TT	AA	TT	TT	GG	GG	AA		GG	AA	TT	AA	CC	CT	AA	TT	CC	TT	AA	CT	AG	AG	CC	GG
CR255	GG	GG	CC	GG	TT	GG	GG	AA	AA	TT	AA	AA	CC		TT	AA	CC	GG	AA	GG	CC	CC	TT	GG	AA	GG	CC	AA	CC	AA	GG	CC	TT	GG	GG	CC	GG	CC	CC	AA	CC	CC	TT	AA	CC	AA	GG	CC	GG
CR256	GG	GG	CC	GG	GG	AA	GG	AA	AA	TT	TT	AA	CC		TT	AA	CC	AA	AA	GG	CC	TT	TT	GG	AA	GG	CC	AA	TT	GG	GG	AA	CC	GG	AA	TT	AA	CC	TT	AA	TT	CC	TT	AA	TT	GG	AA	CC	GG
CR257	GG	GG	CC	GG	GG	AA	GG	AA	AA	TT	AA	AA	GG	CC	CC	CC	CC	GG	AA	GG	CC	CC	TT	GG	AA	GG	CC	AA	CC	AA	GG	CC	TT	GG	AA	TT	AA	CC	CC	GG	CC	CC	TT	AA	TT	AA	AA	CC	GG
CR258	AA	GG	CC	GG	GG	GG	GG	AA	AA	CC	TT	AA	GG	CC	TT	AA	CC		AA	GG	CC	CC	TT	GG	AA	GG	CC	AA	TT	GG	GG	CC	TT	GG		CT	GG	CG	TT	AA	TT	CC	TT	AA	CT	AG	AG	TT	GG
CR259	GG	GG	CC	GG	TT	GG	GG	AA	AA	TT	AA	AA	GG	CC	TT	AA	CC	GG	AA	GG	CC	CC	TT	GG	AA	GG	CC	AA	TT	GG	GG	CC	CC	GG	GG	CC	GG	CC	CC	AA	TT	CC	TT	AA	TT	GG	AA	CC	GG
CR260	GG	GG	AC	AG		AG	GG	AA	AA	TT	AA	AA	GG	CC	CT		CC	GG	AA	GG	CC	TT	TT	GG	AA	GG	CC	AA	CC		GG	AC	CC	GG	AA	TT	AA		CC	AA		CC	TT	AA		AG	AG	CC	GG
CR261	GG	GG	CC	GG	GG	GG	GG	AA	AA	TT		AA	GG	CC		AA	CC	GG	AA	GG	CC	TT	TT	GG	AA	GG	CC	AA	TT	GG		CC	CC	GG	GG	CC	GG			AA	TT	CC	TT	AA	TT	GG	AA	CC	GG
CR262	GG	GG	AA	GG	GG	GG	GG	AA	AA	TT	AA	AA	GG	CC	CC	CC	CC	GG	AA	GG	CC	TT	TT	GG	AA	GG	CC	AA	TT	GG	GG	CC	TT	GG	AA	TT	AA	CC	CC	AA	TT	CC	TT	AA	TT	GG	AA	CC	GG
CR263	GG	GG	AA	GG	GG	GG	GG	AA	AA	TT	AA	AA	GG	CC	CC	CC	CC	GG	AA	GG	CC	TT	TT	GG	AA	GG	CC	AA	TT	GG	GG	CC	TT	GG	AA	TT	AA	CC	CC	AA	TT	CC	TT	AA	TT	GG	AA	CC	GG
CR264	GG	GG	CC	GG	GG	GG	GG	AA	AA	TT	AA	AA	GG	CC	TT	AA	CC	GG	AA	GG	CC	TT	TT	GG	AA	GG	CC	AA	TT	GG	GG	CC	TT	GG	AA	TT	AA	GG	TT	AA	TT	CC	TT	AA	TT	GG	AA	CC	GG
CR265	GG	GG	CC	GG	GG	GG	GG	AA	AA	TT	TT	AA	GG	CC	TT	AA	CC	GG	AA	GG	CC	CC	TT	GG	AA	GG	CC	AA	TT	GG	GG	CC	TT	GG	GG	CC	GG	GG	TT	AA	TT	CC	TT	AA	TT	GG	AA	CC	GG
CR266	GG	GG	CC	GG	GG	AA	GG	AA	AA	TT	AA	AA	GG	CC	CC	CC	CC	GG	AA	GG	CC	CC	TT	GG	TT	TT	AA	TT	CC	AA	GG	AA	CC	GG	GG	CC	GG	CC	CC	AA	TT	CC	TT	AA	TT	AA	AA	CC	GG
CR267	GG	GG	CC	GG	GG	AA	GG	AA	AA	TT	TT	AA	GG	CC	TT	AA	CC		AA	GG	CC	CC	TT	GG	AA	GG	CC	AA	CC	AA	AA	CC	CC	GG	GG	CC	GG	CC	TT	GG	TT	CC	TT	AA	TT	GG	AA	CC	GG
CR268	GG	GG	CC	GG	TT	AA	GG	AA	AA	TT	AA	AA	GG	CC	TT	AA	CC	GG	AA	GG	CC	TT	CC		TT	TT	AA	TT	TT	GG	GG	CC	CC	GG	GG	CC	GG	CC	CC	AA	TT	CC	TT	AA	TT	GG	AA	CC	GG
CR269	GG	GG	AA	GG	GG	GG	GG	AA	AA	TT	AA	AA	GG	CC	TT	AA	CC	GG	AA	GG	CC	CC	TT	GG	AA	GG	CC	AA	TT	GG	AA	CC	CC	GG	AA	TT	AA	GG	TT	AA	TT	CC	TT	AA	TT	GG	AA	CC	GG
CR270	AA	GG	CC	GG	GG	GG	GG	AA	AA	CC	AA	AA	GG	CC	TT	AA	CC	GG	AA	GG	CC	TT	TT	GG	AA	GG	CC	AA	TT	GG	AA	AA	TT	GG	AA	TT	AA	GG	CC	AA	CC	CC	TT	AA	TT	GG	AA	CC	GG
CR271	GG	GG	CC	GG	GG	AA	GG	AA	AA	TT	AA	AA	GG	CC	TT	AA	CC	GG	AA	GG	CC	TT	TT	GG	AA	GG	CC	AA	TT	GG	GG	AA	TT	GG	AA	TT	AA	CC	TT	AA	TT	CC	TT	AA	TT	GG	AA	CC	GG
CR272	GG	GG	CC	GG	GG	GG	GG	AA	AA	TT	AA	AA	GG	CC	TT	AA	CC	GG	AA	GG	CC	TT	TT	GG	AA	GG	CC	AA	TT	GG	AA	AA	CC	GG	AA	TT	AA	GG	TT	AA	CC	CC	TT	AA	TT	GG	AA	CC	GG
CR273	GG	GG	CC	GG	TT	AA	GG	AA	AA	TT	TT	AA	GG	CC	CC	CC	CC	GG	AA	GG	CC	TT		GG	AA	GG	CC	AA	TT	GG	GG	AA	TT	GG	AA	TT	AA	CC	CC	AA	CC	CC	TT	AA	CC	AA	GG		GG
CR274	GG	GG	CC	AA	GG	GG	GG	AA	AA	TT	AA	AA	GG	CC	CC	CC	CC	GG	AA	GG	CC	TT	TT	GG	AA	GG	CC	AA	TT	GG	GG	AA	CC	GG	AA	TT	AA	GG	TT	AA	CC	CC	TT	AA	TT	AA	AA	CC	GG
CR275	GG	GG	CC	GG	TT	GG	GG	AA	AA	TT	AA	AA	GG	CC	TT	AA	CC	GG	AA	GG	CC	CC	TT	GG	AA	GG	CC	AA	TT	GG	AA	AA	CC	GG	AA	TT	AA	GG	TT	AA		CC	TT	AA	TT	AA	AA	CC	GG
CR276	GG	GG	CC	GG	GG	AA	GG	AA	AA	TT	AA	AA	GG	CC	TT	AA	CC	GG	AA	GG	CC	CC	TT	GG	AA	GG	CC	AA	TT	GG	GG	CC	CC	GG	AA	TT	AA	CC	CC	AA	TT	CC	TT	AA	TT	GG	AA	CC	GG
CR277	GG	GG	CC	GG	TT	GG	GG	AA	AA	TT	AA	AA	GG	CC	TT	AA	CC	GG	AA	GG	CC	CC	TT	GG	AA	GG	CC	AA	TT	GG	AA	AA	CC	GG	AA	TT	AA	GG	TT	AA	TT	CC	TT	AA	TT	AA	AA	CC	GG
CR278	GG	GG	AA	GG	GG	AA	GG	AA	AA	TT	AA	AA	GG	CC	TT	AA	CC	GG	AA	GG	CC	CC	TT	GG	AA	GG	CC	AA	TT	GG	GG	AA	TT	GG	AA	TT	AA	CC	CC	AA	TT	CC	TT	AA	TT	GG	AA	CC	GG
CR279	AA	GG	CC	GG	GG	AA	GG	AA	AA	CC	TT	AA	GG	CC	TT	AA	CC	GG	AA	GG	CC	CC	TT	GG	AA	GG	CC	AA	CC	AA	GG	AA	TT	GG	GG	CC	GG	GG	TT	AA	CC	CC	TT	AA	TT	GG	AA	TT	GG
CR280	GG	GG	AA	GG	GG	GG	GG	AA	AA	TT	AA	AA	GG	CC	CC	CC	CC	GG	AA	GG	CC	TT	TT	GG	AA	GG	CC	AA	TT	GG	GG	CC	TT	GG	AA	TT	AA	CC	CC	AA	TT	CC	TT	AA	TT	GG	AA	CC	GG
CR281	GG	GG	CC	GG	GG	AA	GG	AA	AA	TT	AA	AA	GG	CC	TT	AA	CC	GG	AA	GG	CC	TT	TT	GG	AA	GG	CC	AA	TT	GG	GG	AA	TT	GG	AA	TT	AA	CC	TT	AA	TT	CC	TT	AA	TT	GG	AA	CC	GG
CR282		GG	CC	GG	GG	GG	GG	AA	AA	CC	TT	AA	GG	CC	TT	AA	CC	GG	CC	TT	TT	CC	TT	GG	AA	GG	CC	AA	TT	GG	GG	CC	TT	GG	GG	CC	GG	CG	TT	AA	CT		AT		TT	GG	AA	CT	GG
CR283	AA	GG	CC	GG	GG	GG	GG	AA	AA	CC	TT	AA	GG	CC	TT	AA	CC	AA	AA	GG	CC	CC	TT	GG	AA	GG	CC	AA	TT	GG	GG	CC	TT	GG	GG	CC	GG	CC	TT	AA	TT	CC	TT	AA	CC	AA	GG	TT	GG
CR284	GG	GG	CC	GG	GG	AA	GG	AA	AA	TT	AA	AA	GG	CC	CC	CC	CC	GG	AA	GG	CC	CC	TT	GG	TT	TT	AA	TT	CC	AA	GG	AA	CC	GG	GG	CC	GG	CC	CC	AA	CC	CC	TT	AA	TT	AA	AA	CC	GG
CR285	GG	GG	AA	GG	GG	AA	GG	AA	AA	TT	AA	AA	GG	CC	TT	AA	CC	GG	AA	GG	CC	CC	TT	GG	AA	GG	CC	AA	TT	GG	GG	AA	TT	GG	AA	TT	AA	CC	CC	AA	TT	CC	TT	AA	TT	GG	AA	CC	GG
CR286	GG	GG	AA	AA	GG	GG	GG	AA	AA	TT	AA	AA	GG	CC	TT	CC	CC	GG	AA	GG	CC	TT	TT	GG	AA	GG	CC	AA	TT	GG	AA	AA	CC	GG	AA	TT	AA	CC	TT	AA	TT	CC	TT	AA	TT	GG	AA	CC	GG
CR287	GG	GG	AA	GG	GG	GG	GG	AA	AA	TT	AA	AA	GG	CC	TT	AA	CC	GG	AA	GG	CC	CC	TT	GG	AA	GG	CC	AA	TT	GG	GG	AA	TT	GG	AA	TT	AA	CC	TT	AA	TT	CC	TT	AA	TT	GG	AA	CC	GG
CR288	GG	GG	AA	GG	TT	AA	GG	AA	AA	TT	TT	AA	GG	CC	TT	AA	CC	GG	AA	GG	CC	CC	TT	GG	TT	TT	AA	TT	CC	AA	GG	CC	CC	GG	AA	TT	AA	CC	TT	AA	TT	CC	TT	AA	TT	GG	AA	CC	GG
CR289	GG	GG	CC	AA	GG	GG	GG	AA	AA	TT	AA	AA	GG	CC	TT	CC	CC	GG	AA	GG	CC	TT	TT	GG	AA	GG	CC	AA	TT	GG	GG	AA	CC	GG	AA	TT	AA	CC	TT	AA	TT	CC	TT	AA	TT	AA	AA	CC	GG
CR290	GG	GG	CC	GG	GG	GG	GG	AA	AA	TT	AA	AA	GG	CC	CC	CC	CC	GG	AA	GG	CC	TT	CC	AG	TT	TT	AA	TT	TT	GG	GG	CC	TT	GG	AA	TT	AA	GG	TT	AA	CC	CC	TT	AA	TT	GG	AA	CC	GG
CR291	GG	GG	AA	GG	GG	AA	GG	AA	AA	TT	AA	AA	GG	CC	TT	AA	CC	GG	AA	GG	CC	CC	TT	GG	AA	GG	CC	AA	TT	GG	AA	AA	CC	GG	AA	TT	AA	CC	TT	AA	TT	CC	TT	AA	TT	AA	AA	CC	GG
CR292	GG	GG	CC	GG	GG	GG	GG	AA	AA	TT	AA	AA	GG	CC	CC	CC	CC	GG	AA	GG	CC	CC	TT	GG	TT	TT	AA		TT	GG	GG	CC	TT	GG	AA	TT	AA	GG		AA	CC	CC	TT	AA	TT	GG	AA	CC	GG
CR293	GG	GG	AA	GG	GG	AA	GG	AA	AA	TT	TT	AA	GG	CC	TT	AA	CC	GG	AA	GG	CC	CC	TT	GG	AA	GG	CC	AA	TT	GG	GG	AA	CT	GG	AA	TT	AA	CG	TT	AA	TT	CC	TT	AA	TT	GG	AA	CC	GG
CR294	GG	GG	CC	GG	GG	GG	GG	AA	AA	TT	TT	AA	GG	CC	CC	CC	CC	AA	AA	GG	CC	TT	TT	GG	AA	GG	CC	AA	CC	AA	GG	CC	TT	GG	GG	CC	GG	CC	CC	AA	TT	CC	TT	AA	CC	AA	GG	CC	GG
CR295	GG	GG	CC	GG	GG	GG	GG	AA	AA	TT	AA	AA	GG	CC	TT	AA	CC	GG	AA	GG	CC	TT	TT	GG	AA	GG	CC	AA	TT	GG	GG	CC	TT	GG	AA	TT	AA	GG	CT	AA	CC	CC	TT	AA	TT	GG	AA	CC	GG
CR302	GG	GG	AA	GG	GG	GG	GG	AA	AA	TT	AA	AA	GG	CC	TT	AA	CC	GG	AA	GG	CC	TT	TT	GG	AA	GG	CC	AA	TT	GG	GG	AA	CC	GG	AA	TT	AA	CC	TT	AA	TT	CC	TT	AA	TT	GG	AA	CC	GG
CR308	GG	GG	AA	GG	GG	AA	GG	AA	AA	TT	TT	AA	GG	CC	CC	CC	CC	GG	AA	GG	CC	TT	TT	GG	AA	GG	CC	AA	TT	GG	GG	CC	CC	GG	GG	CC	GG	CC	TT	AA	TT	CC	TT	AA	CC	AA	GG	CC	GG
CR317	GG	GG	CC	GG	GG	AA	GG	AA	AA	TT	AA	AA	GG	CC	TT	AA	CC	GG	AA	GG	CC	TT	TT	GG	AA	GG	CC	AA	CC	AA	GG	AA	CC	GG	GG	CC	GG	GG	CC	AA	CC	CC	TT	AA	TT	GG	AA	CC	GG
CR319	GG	GG	AA	GG	GG	GG	GG	AA	AA	TT	AA	AA	GG	CC	CC	CC	CC	GG	AA	GG	CC	TT	TT	GG	AA	GG	CC	AA	TT	GG	GG	CC	CC	GG	GG	CC	GG	CC	CC	AA	CC	CC	TT	AA	TT	GG	AA	CC	GG
CR324	GG	GG	CC	GG	GG	AG	GG	AA	AA	TT	AA	AA	GG	CC	TT	AA	CC	GG	AA	GG	CC	TT	TT	GG	AA	GG	CC	AA	TT	GG	GG	AA	CC	GG	AA	TT	AA	CC	CC	AA	TT	CC	TT	AA	TT	GG	AA	CC	GG
CR341	AA	GG	CC	GG	TT	AA	GG	AA	AA	TT	AA	AA	GG	CC	TT	AA	CC	GG	AA	GG	CC	CC	TT	GG	AA	GG	CC	AA	CC	AA	GG	AA	TT	GG	AA	TT	AA	CC	TT	AA	CC	CC	TT	AA	TT	GG	AA	TT	GG
CR351	GG	GG	CC	GG	GG	AA	GG	AA	AA	TT	TT	AA	GG	CC	TT	AA	CC	GG	AA	GG	CC	TT	TT	GG	AA	GG	CC	AA	TT	GG	GG	AA	CC	GG	AA	TT	AA	GG	CC	AA	TT	CC	TT	AA	TT	GG	AA	CC	GG
CR354	GG	GG	CC	GG	GG	AA	GG	AA	AA	TT	AA	AA	GG	CC	TT	AA	CC	GG	AA	GG	CC	TT	CC		AA	GG	CC	AA	TT	GG	GG	AA	TT	GG	AA	TT	AA	CC	CC	AA	CC	CC	TT	AA	TT	GG	AA	CC	GG
CR360	GG	GG	CC	GG	GG	GG	GG	AA	AA	TT	AA	AA	GG	CC	TT	AA	CC	GG	AA	GG	CC	CC	TT	GG	AA	GG	CC	AA	CC	AA	GG	AA	TT	GG	AA	TT	AA	CC	CC	AA	TT	CC	TT	AA	TT	GG	AA	CC	GG
LA0373_inra		GG		GG	GG	GG	GG	AA	AA	CC	TT	AA	CC		CC	CC	CC		AA	GG	CC	CC	CC	AA	AA	GG	CC	AA	CC	AA	GG	CC	TT	GG	GG	CC	GG	CC	TT	AA	TT	CC	TT	AA	CC	AA	GG	TT	AA
LA0397	AG	GG		GG	GG	AG	GG	AA	AA	CC	TT	AA	GG	CC	CC	CC	CC	GG	AC	GT	CT	CC	CT			GG			CC	AG	GG	CC	TT	GG	GG	CC	GG	CC	TT		TT	AC	AT	AT	CC	AA	GG	CT	GG
LA0400	AA	GG		GG	GG	GG	GG	AA	AA	CC	TT	AA	GG	CC	CC	CC	CC	AA	AA	GG	CC	CC	CC	AA	AA	GG	CC	AA	CC	AA	GG	CC	TT	GG	GG	CC	GG	CC	TT	AG	TT	CC	TT	AA	CC	AA	GG	TT	AG
LA0442		GG	AA	GG	GG	AG	GG	AA	AA		AT	AA	GG	CC	TT	AA	CC	AA	AA	GG	CC	CC	CC	AA	AA	GG	CC	AA	CT	AG	GG	AA	CC	GG	AA	TT	AA	CC	TT	AA	TT	CC	TT	AA	TT	AA	GG	CC	GG
LA1231	AA	GG	AA	GG	GG		AA	GG	TT	TT	TT	AA	CC		TT	AA	CC	GG	AA	GG	CC	CC	TT	GG	AA	GG	AA	TT	CC	AA	GG	CC	TT	GG	GG	CC	GG	CC		AA	TT	CC	TT	AA	CC	AA	GG	CC	GG
LA1245	AG	GG	AA	GG	GG		AG	AA	AA	CT	TT	AA	GG	CC	CC	CC	CC	AA	AA	GG	CC	CC	CC	AA	AA	GG	CC	AA	CC	AA	GG	CC	TT	GG	GG	CC	GG	CC	TT	AA	TT	CC	TT	AA	CT	AA		TT	GG
LA1246	GG	GG	AA	GG	GG	AA	AG	AA	AA	CT	TT	AA	GG	CC	CC	CC	CC	GG	AA	GG	CC	CC	CC	AA	AA	GG	CC	AA	CC	AA	GG	CC	TT	GG	AG	CC	AA	CC	TT	AA	TT	CC	TT	AA	TT	AA	AG	TT	GG
LA1263	GG	GG	AA	GG	GG	AG	AG	AG	AT	TT	TT	AA	CG	CC	CC	CC	CC	GG	AA	GG	CC	CC		AA	AA	GG	CC	AT	CC	AA	GG	CC	TT	GG	AG	CC	AA	CC	TT		TT	CC	TT	AA	TT	AA	AA		GG
LA1301_inra	AA	GG	AA	GG	GG	GG	GG	AA	AA	CC	TT	AA	CC		CC	CC	CC	AA	AA	GG	CC	CC	CC	AA	AA	GG	CC	AA	CC	AA	GG	CC	TT	GG	GG	CC	GG	CC	TT	GG	TT	CC	TT	AA	CC	AA	GG	TT	GG
LA1307	AA	GG	CC	GG	GG	AA	GG	AA	AA	TT	AA	AA	GG	CC	TT	AA	CC	GG	AA	GG	CC	CC	CC	AA	TT	TT	AA	TT	TT	GG	GG	CC	CC	GG	GG	CC	GG	CC	TT	AA	TT	CC	TT	AA	TT	GG	AA	CC	GG
LA1371	AA	GG	AA	GG	GG	GG	GG	AA	AA	CC	TT	AA	GG	CC	CC	CC	CC	GG	AA	GG	CC	CC	CC	AA	TT	TT	AA	TT	CC	AA	GG	CC	TT	GG	GG	CC	GG	CC	TT	AA	TT	CC	TT	AA	CC	AA	GG	TT	GG
LA1388_inra	GG	GG	AA	GG	GG	AA	GG	AA	AA	TT	AA	AA	GG	CC	CC	CC	CC	GG	AA	GG	CC	TT	TT	GG	AA	GG	CC	AA	TT	GG	GG	CC	CC	GG	GG	CC	AA	GG	CC	GG	TT	CC	TT	AA	CC	AA	GG	TT	AA
LA1420	GG	GG	AA	GG	TT	AA	GG	AA	AA	TT	TT	AA	GG	CC	CC	CC	CC	GG	AA	GG	CC	CC	TT	GG	AA	GG	CC	AA	TT	GG	GG	AA	TT	GG	AA	TT	AA	CC	TT	AA	TT	CC	TT	AA	TT	GG	AA	CC	GG
LA1521	AA	GG	AA	GG	GG	GG	GG	AA	AA	CC	TT	AA	CC		CC	CC	CC	AA	AA	GG	CC	CC	CC	AA	AA	GG	CC	AA	CC	GG	GG	CC	TT	GG	GG	CC	GG	GG	TT	AA	TT	CC	TT	AA	CC	AA	GG	TT	GG
LA1547_inra	GG	GG		GG	GG	GG	AA	AA	AA	TT	TT	AA	GG	CC	TT	CC	CC	GG	AA	GG	CC	CC	TT	GG	AA	GG	CC	AA	CC	GG	GG	CC	TT	GG		CC		CC	TT	AA	TT	CC	TT	AA	CC	AA	GG	TT	GG
LA1576	AA	GG		GG	GG	GG	GG	AA	AA	CC	TT	AA	CC		CC	CC	CC	AA	AA	GG	CC	CC	CC	AA	TT	TT	AA	TT	CC	AA	GG	CC	TT	GG	GG	CC	GG	CC	TT	AA	TT	CC	TT	AA	CC	AA	GG	TT	GG
LA1582_inra	AA	GG		GG	GG	GG	GG	AA	AA	CC	TT	AA	GG	CC	CC	CC	CC	GG	AA	GG	CC	CC	CC	AA	AT	GG	AC	AT	CC	AG	GG	CC	TT	GG	GG	CC	GG	CC	TT	AG	TT	CC	TT	AA	CC	AA	GG	TT	GG
LA1584	AA	GG		GG	GG	GG	GG	AA	AA	CC	TT	AA	GG	CC	CC	CC	CC	GG	AA	GG	CC	CC	CC	AA	AA	GG	CC	AA	CC	GG	GG	CC	TT	GG	GG	CC	GG	CC	TT	AA	TT	CC	TT	AA	CC	AA	GG	TT
LA1586	AA	GG		GG	GG	GG	GG	AA	AA	CC	TT	AA	GG	CC	CC	CC	CC	GG	AA	GG	CC	CC	CC	AA	AA	GG	CC	AA	CC	AG	GG	CC	TT	GG	GG	CC	GG	CC	TT		TT	CC	TT	AA	CT	AA	GG	TT	GG
LA1588	AA	GG		GG	GG	GG	GG	AA	AA	CC	TT	AA	GG	CC	CC	CC	CC	AA	AA	GG	CC	CC	CC	AA	AA	GG	CC	AA	CC	AG	GG	CC	TT	GG	GG	CC	AG	CC	TT	AA	TT	CC	TT	AA	CC	AA	GG	TT
LA1590	AA	GG	AC	GG	GG	GG	GG	AA	AA	CC	TT	AA	GG	CC	CC	CC	CC	AG	AA	GG	CC	CC	CC	AA	AA	GG	CC	AA	CC	AA	GG	CC	TT	GG	GG	CC	GG	CG	TT	AA	TT	CC	TT	AA	CC	AA	GG	TT
LA1593	AA	GG		GG	GG	GG	GG	AA	AA	CC	TT	AA	GG	CC	CC	CC	CC	AA	AA	GG	CC	CC	CC	AA	AA	GG	CC	AA	CC	AA	GG	CC	TT	GG	GG	CC	GG	CC	TT	AA	TT	CC	TT	AA	CC	AA	GG	TT	AA
LA1595	AA	GG		GG	GG	GG	GG	AA	AA	CC	TT	AA	CG	CC	CC	CC	CC	GG	AA	GG	CC	CC	CC	AA	AT	GT	AC	AT	CC	GG	GG	CC	TT	GG	GG	CC	GG	CC	TT	AA	TT	CC	TT	AA	CC	AA	GG	TT	AA
LA1599	AA	GG		GG	GG	GG	GG	AA	AA	CC	TT	AA	CG	CC	CC	CC	CC	AA	AA	GG	CC	CC	CC	AA	AA	GG	CC	AA	CC	AG	GG	CC	TT	GG	GG	CC	AG	CC	TT	AA	TT	CC	TT	AA	CC	AA	GG	TT	AA
LA1606	AA	GG		GG	GG	GG	GG	AA	AA	CC	TT	AA	CC		CC	CC	CC	AA	AA	GG	CC	CC	CC	AA	AA	GG	CC	AA	CC	AA	GG		TT	GG	GG	CC	GG	CC	TT	AA	TT	CC	TT	AA	CC	AA	GG	TT
LA1659	AA	GG	AC	GG	GG	GG	GG	AA	AA	CC	TT	AA	GG	CC	CC	CC	CC	GG	AA	GG	CC	CC	CC	AA	AA	GG	CC	AA	CC	GG	GG	CC	TT	GG	GG	CC	GG	CC	TT	AA	TT	CC	TT	AA	TT	AA	GG	TT	GG
LA1682	AA	GG	AC	GG	GG	GG	GG	AA	AA	CC	TT	AA	CC		CC	CC	CC	AA	AA	GG	CC	CC	CC	AA	AA	GG	CC	AA	CC	AA	GG	CC	TT	GG	GG	CC	GG	CC	TT	AA	TT	CC	TT	AA	CC	AA	GG	TT	GG
LA1683	AA	GG	AA	GG	GG	GG	GG	AA	AA	CC	TT	AA	GG	CC	CC	CC	CC	GG	AA	GG	CC	CC	CC	AA	AA	GG	CC	AA	CC	AA	GG	CC	TT	GG	GG	CC	GG	CC	TT	GG	TT	CC	TT	AA	CC	AA	GG	TT	AG
LA1684	AA	GG	AC	GG	GG		AG	AA	AA	CT	TT	AA	GG	CC	CC	CC	CC		AA	GG	CC	CC	CC	AA	AA	GG	CC	AA	CC	AA	GG	CC	TT	GG	GG	CC	GG	CC	TT	AG	TT	CC	TT	AA	CT	AA	AG	TT	GG
LA1933_inra	AA	GG		GG	GG	GG	GG	AA	AA	CC	TT	AA	CC		CC	CC	CC	AA	AA	GG	CC	CC	CC	AA	AA	GG	CC	AA	CC	AA	GG	CC	TT	GG	GG	CC	GG	CC	TT	AA	TT	CC	TT	AA	CC	AA	GG	TT	GG
LA1950	AA	GG		GG	GG	GG	GG	AA	AA	CC	TT	AA	CC		CC	CC	CC	AA	AA	GG	CC	CC	CC	AA	AA	GG	CC	AA	CC	GG	GG	CC	TT	GG	GG	CC	GG	CC	TT	AA	TT	CC	TT	AA	CC	AA	GG	TT	GG
LA2173	AA	GG	AC	GG	GG	GG	GG	AA	AA	CC	TT	AA	GG	CC	CC	CC	CC	GG	AA	GG	CC	CC	CC	AA	AA	GG	CC	AA	CC	AA	GG	CC	TT	GG	GG	CC	GG	CC	TT	AA	TT	CC	TT	AA	CC	AA	GG	TT	AA
LA2180	AG	GG		GG	GG	AG	GG	AA	AA	CC	TT	AA	GG	CC	CC	CC	CC	AG	AA	GG	CC	CC			AT	GT	AC	AT	CC	AG	GG	AC	CT	GG	GG	CC	GG	CC	TT	AG	TT	CC	TT	AA	CT	AA	GG	TT	GG
LA2181_inra	AG	GG		GG	GG			AA	AA	CT	TT	AA	GG	CC	CC	CC	CC	GG	AA	GG	CC	CC	CC	AA	AA	GG	CC	AA	CT	GG	GG	CC	TT	GG	GG	CC	GG		TT	AG	TT	CC	TT	AA	CT	AA		TT
LA2183		GG	AA	GG	GG	AA	GG	AA	AA	CT	TT	AA	GG	CC	CC	CC	CC	GG	AA	GG	CC	CC	CC	AA	AA	GG	CC	AA	CC	GG	GG	CC	TT	GG	GG	CC	GG	CC	TT	AG	TT	CC	TT	AA	TT	AA	GG	TT	GG
LA2401	AA	GG	AC	GG	GG	GG	GG	AA	AA	CC	TT	AA	GG	CC	CC	CC	CC		AA	GG	CC	CC	CC	AA	AA	GG	CC	AA	CC	AA	GG	CC	TT	GG	GG	CC	GG	CC	TT	AA	TT	CC	TT	AA	CC	AA	GG	TT	GG
LA2533	AA	GG		GG	GG	GG	GG	AA	AA	CC	TT	AA	CC		CC	CC	CC	AA	AA	GG	CC	CC	CC	AA	AA	GG	CC	AA	CC	AA	GG	CC	TT	GG	GG	CC	GG	CC	TT	AA	TT	CC	TT	AA	CC	AA	GG	TT
LA2836	AA	GG	AC	GG	GG	GG	GG	GG	AA	CC	TT	AA	CC		CC	CC	CC	AA	AA	GG	CC	CC	CC	AA	AA	GG	CC	AA	CC	GG	GG	CC	TT	GG	GG	CC	GG	CC	TT	AA	TT	CC	TT	AA	CC	AA	GG	TT	GG
LA2852	AA	GG		GG	GG	AA		AA	AA		TT	AA	GG	CC	CC	CC	CC		AA	GG	CC	CC	CC	AA	AA	GG	CC		CC	AA	GG	CC	TT	GG	AG	CC	AG	CC	TT	AA	TT	CC	TT	AA	CT	AA		TT	AG
LA2915	AA	GG		GG	GG	GG	GG	AA	AA	CC	AT	AA	CG	CC	CC	CC	CC	AA	AA	GG	CC	CC	CC	AA	AA	GG	CC	AA	CT	AG	GG	CC	TT	GG	GG	CC	AG	CC	TT	AG	TT	CC	TT	AA	CC	AA	GG	TT	AA
LA2974	AA	GG		GG	GG	GG	GG	AA	AA	CC	TT	AA	GG	CC	CC	CC	CC	AA	AA	GG	CC	CC	CC	AA	AA	GG	CC	AA	CC	AA	GG	CC	TT	GG	GG	CC	GG	CC	TT	GG	TT	CC	TT	AA	CC	AA	GG	TT
LA2983	AA	GG		GG	GG	GG	GG	AA	AA	CC	TT	AA	GG	CC	CC	CC	CC	AA	AA	GG	CC	CC	CC	AA	AA	GG	CC	AA	CC	AA	GG	CC	TT	GG	GG	CC	GG	CC	TT	AA	TT	CC	TT	AA	CC	AA	GG	TT	GG
2K10-6626	GG	GG	CC	GG	TT	AA	GG	AA	AA	TT	TT	AA	GG	CC	CC	CC	CC	GG	AA	GG	CC	CC	TT	GG	AA	GG	CC	AA	CC	AA	GG	AA	TT	GG	GG	CC	GG	CC	CC	GG	CC	CC	TT	AA	TT	GG	AA	CC	GG
2K8-7663	GG	GG	CC	GG	TT	AA	GG	AA	AA	TT	TT	AA	GG	CC	TT	AA	CC	GG	AA	GG	CC	CC	TT	GG	TT	TT	AA	TT	CC	AA	GG	AA	TT	GG	GG	CC	GG	CC	TT	GG	CC	CC	TT	AA	TT	GG	AA	CC	GG
8697	GG	GG	CC	GG	TT	GG	GG	AA	AA	TT	TT	AA	GG	CC	TT	AA	CC	GG	AA	GG	CC	CC	TT	GG	AA	GG	CC	AA	CC	AA	GG	AA	TT	GG	AA	TT	AA	CC	CC	GG	TT	CC	TT	AA	TT	GG	AA	CC	GG
8698	GG	GG	CC	GG	TT	AA	GG	AA	AA	TT	AA	AA	GG	CC	TT	AA	CC	GG	AA	GG	CC	TT	TT	GG	AA	GG	CC	AA	CC	AA	GG	AA	TT	GG	GG	CC	GG	CC	CC	AA	TT	CC	TT	AA	TT	GG	AA	CC	GG
8699	GG	GG	CC	GG	TT	AA	GG	AA	AA	TT	TT	AA	GG	CC	TT	AA	CC	GG	AA	GG	CC	TT	TT	GG	AA	GG	CC	AA	CC	AA	GG	AA	TT	GG	GG	CC	GG	CC	TT	AA	TT	CC	TT	AA	TT	GG	AA	CC	GG
8700	GG	GG	CC	GG	TT	AA	GG	AA	AA	TT	TT	AA	GG	CC	CC	CC	CC	GG	AA	GG	CC	TT	TT	GG	AA	GG	CC	AA	CC	AA	GG	AA	TT	GG	GG	CC	GG	GG	CC	AA	CC	CC	TT	AA	TT	GG	AA	CC	GG
8701	GG	GG	CC	GG	TT	AA	GG	AA	AA	TT	TT	AA	GG	CC	TT	AA	CC	GG	AA	GG	CC	CC	TT	GG	TT	TT	AA	TT	CC	AA	GG	AA	TT	GG	GG	CC	GG	GG	CC	GG	CC	CC	TT	AA	TT	GG	AA	CC	GG
8805	GG	GG	CC	GG	GG	AA	GG	AA	AA	TT	TT	AA	CC		TT	AA	CC	GG	AA	GG	CC	CC	TT	GG	AA	GG	CC	AA	TT	GG	GG	AA	TT	GG	GG	CC	GG	CC	CC	AA	CC	CC	TT	AA	TT	GG	AA	CC	GG
8806	GG	GG	CC	GG	GG	AA	GG	AA	AA	TT	TT	AA	CC		TT	AA	CC	GG	AA	GG	CC	CC	TT	GG	AA	GG	CC	AA	TT	GG	AG	AA	CT	GG	GG	CC	GG	CC	CC	AG	CC	CC	TT	AA	TT	GG	AA	CC	GG
8810	GG	GG	CC	GG	GG	AA	GG	AA	AA	TT	AA	AA	GG	CC	TT	AA	CC	GG	AA	GG	CC	CC	TT	GG	TT	TT	AA	TT	CC	AA	AA	AA	CC	GG	GG	CC	GG	CC	TT	AA	CC	CC	TT	AA	TT	GG	AA	CC	GG
8813	GG	GG	CC	GG	GG	GG	GG	AA	AA	TT	AA	AA	GG	CC	TT	AA	CC	GG	AA	GG	CC	CC	TT	GG	TT	TT	AA	TT	CC	AA	GG	AA	TT	GG	GG	CC	GG	CC	TT	AA	CC	CC	TT	AA	TT	GG	AA	CC	GG
8815	GG	GG	CC	GG	GG	AA	GG	AA	AA	TT	AA	AA	GG	CC	TT	AA	CC	GG	AA	GG	CC	TT	TT	GG	AA	GG	CC	AA	CC	AA	GG	AA	TT	GG	GG	CC	GG	CC	TT	AA	CC	CC	TT	AA	TT	GG	AA	CC	GG
8821	GG	GG	CC	GG	GG	AA	GG	AA	AA	TT	AA	AA	GG	CC	TT	AA	CC	GG	AA	GG	CC	TT	TT	GG	AA	GG	CC	AA	CC	AA	AA	AA	CC	GG	GG	CC	GG	CC	TT	AA	CC	CC	TT	AA	TT	GG	AA	CC	GG
8822	GG	GG	CC	GG	GG	GG	GG	AA	AA	TT	AA	AA	GG	CC	TT	AA	CC	GG	AA	GG	CC	CC	TT	GG	AA	GG	CC	AA	CC	AA	AG	AA	CT	GG	GG	CC	GG	CC	TT	AA	CC	CC	TT	AA	TT	GG	AA	CC	GG
8825	GG	GG	CC	GG	GG	AA	GG	AA	AA	TT	TT	AA	CC		TT	AA	CC	GG	AA	GG	CC	TT	TT	GG	AA	GG	CC	AA	TT	GG	AA	AA	CC	GG	GG	CC	GG	CC	CC	AG	CC	CC	TT	AA	TT	GG	AA	CC	GG
8827	GG	GG	CC	GG	GG	AA	GG	AA	AA	TT	TT	AA	CC		TT	AA	CC	GG	AA	GG	CC	CC	TT	GG	AA	GG	CC	AA	CC	AA	GG	AA	TT	GG	GG	CC	GG	CC	CC	GG	CC	CC	TT	AA	TT	GG	AA	CC	GG
8829	GG	GG	CC	GG	GG	AA	GG	AA	AA	TT	AA	AA	GG	CC	TT	AA	CC	GG	AA	GG	CC	CC	TT	GG	AA	GG	CC	AA	CC	AA	GG	AA	TT	GG	GG	CC	GG	CC	TT	AA	CC	CC	TT	AA	TT	GG	AA	CC	GG
8832	GG	GG	CC	GG	GG	GG	GG	AA	AA	TT	AA	AA	GG	CC	TT	AA	CC	GG	AA	GG	CC	TT	TT	GG	TT	TT	AA	TT	CC	AA	AA	AA	CC	GG	GG	CC	GG	GG	TT	AA	CC	CC	TT	AA	TT	GG	AA	CC	GG
8838	GG	GG	CC	GG	GG	AA	GG	AA	AA	TT	TT	AA	CG	CC	TT	AA	CC	GG	AA	GG	CC	CC	TT	GG	AA	GG	CC	AA	CC	AA	GG	AA	TT	GG	GG	CC	GG	CC	CC	GG	CC	CC	TT	AA	TT	GG	AA	CC	GG
8843	GG	GG	CC	GG	GG	AG	GG	AA	AA	TT	AA	AA	GG	CC	TT	AA	CC	GG	AA	GG	CC	CC	TT	GG	AA	GG	CC	AA	CC		AA	AA	CC	GG	GG	CC	GG	CC	TT	AA	CC	CC	TT	AA	TT	GG	AA	CC	GG
8846	GG	GG	CC	GG	GG	AA	GG	AA	AA	TT	AA	AA	GG	CC	TT	AA	CC	GG	AA	GG	CC	CC	TT	GG	TT	TT	AA	TT	CC	AA	AA	AA	CC	GG	GG	CC	GG	CC	TT	AA	CC	CC	TT	AA	TT	GG	AA	CC	GG
8850	GG	GG	CC	GG	GG	AA	GG	AA	AA	TT	AA	AA	GG	CC	TT	AA	CC	GG	AA	GG	CC	TT	TT	GG	AT	GT	AC	AT	CC	AA	GG	AA	TT	GG	GG	CC	GG	CC	TT	AA	CC	CC	TT	AA	TT	GG	AA	CC	GG
8851	GG	GG	CC	GG	GG	GG	GG	AA	AA	TT	AA	AA	GG	CC	TT	AA	CC	GG	AA	GG	CC	CC	TT	GG	TT	TT	AA	TT	CC	AA		AA	CT	GG	GG	CC	GG	CC	TT	AA	CC	CC	TT	AA	TT	GG	AA	CC	GG
8853	GG	GG	CC	GG	GG	GG	GG	AA	AA	TT	AA	AA	GG	CC	TT	AA	CC	GG	AA	GG	CC	CC	TT	GG	TT	TT	AA	TT	CC	AA	GG	AA	TT	GG	GG	CC	GG	CC	TT	AA	CC	CC	TT	AA	TT	GG	AA	CC	GG
Druzba	GG	GG	CC	GG	GG	AA	GG	AA	AA	TT	AA	AA	GG	CC	TT	AA	CC	GG	AA	GG	CC	CC	TT	GG	AA	GG	CC	AA	TT	GG	GG	AA	CC	GG	AA	TT	AA	GG	CC	AA	TT	CC	TT	AA	TT	GG	AA	CC	GG
Heinz1439	GG	GG	AA	GG	GG	AA	GG	AA	AA	TT	TT	AA	GG	CC	TT	AA	CC	GG	AA	GG	CC	TT	TT	GG	AA	GG	CC	AA	CC	AA	GG	AA	CC	GG	GG	CC	GG	GG	CC	AA	TT	CC	TT	AA	TT	GG	AA	CC	GG
LA0767	GG	GG	AA	GG	GG	GG	GG	AA	AA	TT	AA	AA	GG	CC	TT	AA	CC	GG	AA	GG	CC	CC	TT	GG	AA	GG	CC	AA	TT	GG	GG	AA	TT	GG	AA	TT	AA	CC	TT	AA	TT	CC	TT	AA	TT	AA	AA	CC	GG
LA0925	GG	GG	CC	GG	GG	GG	GG	AA	AA	TT	TT	AA	GG	CC	TT	AA	CC	GG	AA	GG	CC	TT	TT	GG	TT	TT	AA	TT	TT	GG	AA	AA	CC	GG	AA	TT	AA	CC	CC	AA	TT	CC	TT	AA	TT	GG	AA	CC	GG
LA1655	GG	GG	CC	GG	GG	GG	GG	AA	AA	TT	AA	AA	GG	CC	CC	CC	CC	GG	AA	GG	CC	CC	TT	GG	AA	GG	CC	AA	TT	GG	GG	AA	TT	GG	AA	TT	AA	CC	TT	AA	TT	CC	TT	AA	TT	GG	AA	CC	GG
LA2371	GG	GG	CC	GG	GG	AA	GG	AA	AA	TT	TT	AA	CC		TT	AA	CC	GG	AA	GG	CC	TT	TT	GG	AA	GG	CC	AA	TT	GG	AA	AA	CC	GG	AA	TT	AA	CC	CC	AA	TT	CC	TT	AA	TT	GG	AA	CC	GG
LA2533_A	AA	GG		GG	GG	GG	GG	AA	AA	CC	TT	AA	CC		CC	CC	CC	AA	AA	GG	CC	CC	CC	AA	AA	GG	CC	AA	CC	AA	GG	CC	TT	GG	GG	CC	GG	CC	TT	AA	TT	CC	TT	AA	CC	AA	GG	TT	AA
LA2533_Pool	AA	GG		GG	GG	GG	GG	AA	AA	CC	TT	AA	CC		CC	CC	CC	AA	AA	GG	CC	CC	CC	AA	AA	GG	CC	AA	CC	AA	GG	CC	TT	GG	GG	CC	GG	CC	TT	AA	TT	CC	TT	AA	CC	AA	GG	TT	AA
LA2690	AA	GG	AA	GG	TT	GG	GG	AA	AA	TT	AA	AA	GG	CC	CC	CC	CC	GG	AA	GG	CC	CC	CC	AA	TT	TT	AA	TT	TT	GG	GG	CC	TT	GG	AA	TT	AA	CC	TT	AA	TT	CC	TT	AA	CC	AA	GG	TT	GG
LA2845	GG	GG	CC	GG	GG	AA	GG	AA	AA	TT	TT	AA	CC		TT	AA	CC	GG	AA	GG	CC	TT	TT	GG	AA	GG	CC	AA	TT	GG	GG	AA	CC	GG	AA	TT	AA	CC	CC	AA	TT	CC	TT	AA	CC	AA	GG	CC	GG
LYC1888	GG	GG	AA	GG	GG	AA	GG	AA	AA	TT	AA	AA	GG	CC	TT	AA	CC	GG	AA	GG	CC	CC	TT	GG	AA	GG	CC	AA	TT	GG	AA	AA	CC	GG	AA	TT	AA	CC	CC	AA	CC	CC	TT	AA	TT	GG	AA	CC	GG
LYC1891	GG	GG	AA	GG	GG	GG	GG	AA	AA	TT	AA	AA	GG	CC	TT	AA	CC	GG	AA	GG	CC	CC	TT	GG	AA	GG	CC	AA	TT	GG	AA	AA	CC	GG	AA	TT	AA	CC	TT	AA	TT	CC	TT	AA	TT	GG	AA	CC	GG
LYC281	GG	GG	CC	GG	GG	AG	GG	AA	AA	TT	AA	AA	GG	CC	TT	AA	CC	GG	AA	GG	CC	TT	TT	GG	AA	GG	CC	AA	TT	GG	GG	AA	CC	GG	AA	TT	AA	GG	CC	AA	TT	CC	TT	AA	TT	GG	AA	CC	GG
LYC440	GG	GG	CC	GG	GG		GG	AA	AA	TT	AA	AA	GG	CC	TT	AA	CC	GG	AA	GG	CC	CC	TT	GG	AA	GG	CC	AA			AA		CC	GG		CT		CC	TT	AA		CC	TT	AA	TT	GG	AA	CC	GG
LYC473	GG	GG	CC	GG	GG	AA	GG	AA	AA	TT	AA	AA	GG	CC	TT	AA	CC	GG	AA	GG	CC	TT	TT	GG	AA	GG	CC	AA	TT	GG	GG	AA	CC	GG	GG	CC	GG	GG	TT	AA	CC	CC	TT	AA	TT	GG	AA	CC	GG
OH7536	GG	GG	CC	GG	TT	AA	GG	AA	AA	TT	TT	AA	GG	CC	TT	AA	CC	GG	AA	GG	CC	CC	TT	GG	TT	TT	AA	TT	CC	AA	GG	AA	TT	GG	GG	CC	GG	CC	TT	GG	CC	CC	TT	AA	TT	GG	AA	CC	GG
OH97L97	GG	GG	CC	GG	TT	GG	GG	AA	AA	TT	TT	AA	GG	CC	CC	CC	CC	GG	AA	GG	CC	TT	TT	GG	AA	GG	CC	AA	CC	AA	GG	AA	TT	GG	GG	CC	GG	CC	CC	GG	CC	CC	TT	AA	TT	GG	AA	TT	GG
Old_Brooks	GG	GG	CC	GG	GG	AA	GG	AA	AA	TT	AA	AA	GG	CC	TT	AA	CC	GG	AA	GG	CC	CC	TT	GG	AA	GG	CC	AA	TT	GG	GG	AA	CC	GG	AA	TT	AA	GG	CC	AA	TT	CC	TT	AA	TT	GG	AA	CC	GG
RioGrande_david	GG	GG	CC	GG	TT	AA	GG	AA	AA	TT	TT	AA	GG	CC	CC	CC	CC	GG	AA	GG	CC	TT	TT	GG	TT	TT	AA	TT	CC	AA	GG	AA	TT	GG	GG	CC	GG	CC	CC	GG	CC	CC	TT	AA	TT	GG	AA	CC	GG
T1173	GG	GG	CC	GG	GG	AA	GG	AA	AA	TT	AA	AA	GG	CC	TT	AA	CC	GG	AA	GG	CC	CC	TT	GG	AA	GG	CC	AA	TT	GG	GG	AA	TT	GG	AA	TT	AA	CC	TT	AA	CC	CC	TT	AA	TT	GG	AA	CC	GG
T1708	GG	GG	CC	GG	GG	AA	GG	AA	AA	TT	AA	AA	GG	CC	CC	CC	CC	GG	AA	GG	CC	TT	TT	GG	AA	GG	CC	AA	CT	AG	AA	AA	TT	GG	AA	TT	AA	CC	TT	AA	TT	CC	TT	AA	TT	GG	AA	CC	GG
T909	GG	GG	CC	GG	GG	AA	GG	AA	AA	TT	AA	AA	GG	CC	TT	AA	CC	GG	AA	GG	CC	TT	TT	GG	AA	GG	CC	AA	CC	AA	AA	AA	CC	GG	AA	TT	AA	CC	CC	AA	TT	CC	TT	AA	TT	GG	AA	CC	GG
T984	GG	GG	CC	GG	GG	AA	GG	AA	AA	TT	AA	AA	GG	CC	TT	AA	CC	GG	AA	GG	CC	CT	TT	GG	AA	GG	CC	AA	TT	GG	AG	CC	CC	GG	AA	TT	AA	CG	CC	AA	TT	CC	TT	AA	TT	GG	AA	CC	GG
BGV003887	GG	GG	CC	GG	GG	AG	GG	AA	AA	TT	AA	AA	GG	CC	TT	AA	CC	GG	AA	GG	CC	TT	TT	GG	AA	GG	CC	AA	TT	GG	GG	CC	CC	GG	AA	TT	AA	CC	CC	AA	CC	CC	TT	AA	TT	GG	AA	CC	GG
Voyage	GG	GG	AA	GG	GG	AA	GG	AA	AA	TT	AA	AA	GG	CC	TT	AA	CC	GG	AA	GG	CC	CC	TT	GG	AA	GG	CC	AA	TT	GG	GG	AA	TT	GG	AA	TT	AA	CC	CC	AA	TT	CC	TT	AA	TT	AA	AA	CC	GG
Yellow_Stuffer_david	GG	GG	CC	GG	GG	AA	GG	AA	AA	TT	AA	AA	GG	CC	TT	AA	CC	GG	AA	GG	CC	TT	TT	GG	AA	GG	CC	AA	TT	GG	GG	AA	TT	GG	AA	TT	AA	CC	TT	AA	TT	CC	TT	AA	TT	GG	AA	CC	GG
Zapotec_Pink_Ribbed	GG	GG	AA	GG	TT	AA	GG	AA	AA	TT	AA	AA	GG	CC	TT	AA	CC	GG	AA	GG	CC	CC	TT	GG	AA	GG	CC	AA	TT	GG	GG	CC	CC	GG	AA	TT	AA	CC	TT	AA	TT	CC	TT	AA	TT	GG	AA	CC	GG
cc37-2	GG	GG	CC	GG	GG	GG	GG	AA	AA	TT	AA	AA	GG	CC	TT	AA	CC	GG	AA	GG	CC	CC	TT	GG	AA	GG	CC	AA	TT	GG	GG	CC	CC	GG	AA	TT	AA	CC	TT	AA	TT	CC	TT	AA	TT	GG	AA	CC	GG
cc39-2	GG	GG	AA	GG	GG	AA	GG	AA	AA	TT	AA	AA	GG	CC	TT	AA	CC	GG	AA	GG	CC	TT	TT	GG	AA	GG	CC	AA	TT	GG	GG	AA	TT	GG	AA	TT	AA	CC	TT	AA	CC	CC	TT	AA	TT	GG	AA	CC	GG
cc4	AA	GG	CC	GG	GG	GG	GG	AA	AA	CC	AA	AA	GG	CC	TT	AA	CC	GG	AA	GG	CC	TT	TT	GG	AA	GG	CC	AA	TT	GG	AA	CC	TT	GG	AA	TT	AA	GG	CC	AA	CC	CC	TT	AA	TT	GG	AA	CC	GG
cc7	AA	GG	CC	GG	GG	GG	GG	AA	AA	CC	AA	AA	GG	CC	TT	AA	CC	GG	AA	GG	CC	TT	TT	GG	AA	GG	CC	AA	TT	GG	AA	AA	TT	GG	AA	TT	AA	CC	CC	AA	CC	CC	TT	AA	TT	GG	AA	CC	GG
cc9	GG	GG	CC	GG	GG	AA	GG	AA	AA	TT	AA	AA	GG	CC	TT	AA	CC	GG	AA	GG	CC	CC	TT	GG	AA	GG	CC	AA	TT	GG	GG	AA	CC	GG	AA	TT	AA	CC	TT	AA	TT	CC	TT	AA	TT	GG	AA	CC	GG
LA1589_koenig			AA			GG								CC										AA		GG	CC			AA	GG	CC					GG
LA0530			AA			AA								CC										GG		GG	CC			GG	GG	CC					AA
SLL_koenig			CC			AA								TT										GG		TT	AA			AA	AA	AA					GG
[truncated: 5,000 more columns]
